# Supplementary material for: The mecillinam resistome in Klebsiella pneumoniae: how resistance to a one-target β-lactam triggers a diversity of responses
Source: Antimicrob Agents Chemother. 2026 Feb 3;70(3):e01207-25. doi: 10.1128/aac.01207-25 (PMC12959161; doi:10.1128/aac.01207-25)
Supplement: Table S1 — Characteristics of the bacterial strains used in this work. [file aac.01207-25-s0002.xlsx]

## Sheet: Feuil1
Table S1. Characteristics of the bacterial strains used in this work
Strains	Characteristics	Origin	MIC 1 (µg/mL)&	MIC 2 (µg/mL) #	Accession number
Kp1	Anonymous stool sample, isolated in 2017. ST 1140., blaSHV-11	Kremlin Bicêtre hospital	0.22	/	GCA_965244935
MR135	Kp1 aceF ∆1bp (nt1234)	This work	>256 (*)£	0.125 (ns)
MR144	Kp1 cpxA (CTG)4→3 (nt502)	This work	>256 (*)	0.38 (*)
MR172	Kp1 ntrC ∆11bp (nt1149)	This work	>256 (*)	1.0 (*)
MR176	Kp1 tolB ∆1bp (nt867)	This work	>256 (*)	0.25 (ns)
MR367	Kp1 cysB E136*	This work	>256 (*)	0.19 (ns)
MR216	Kp1 spoT T162M	This work	>256 (*)	/
MR271	Kp1 720 proteins duplication	This work	/	/
MR413	Kp1∆blaSHV::zeoR	This work	0.19 (ns)	/
MR365	Kp1∆mrdA_2 ::kanaR	This work	0.19 (ns)	/
MR328	Kp1∆relA::kanaR	This work	0.19 (ns)	/
MR349	Kp1 aceF ∆relA ::kanaR	This work	/	/
MR333	Kp1 cpxA ∆relA ::kanaR	This work	/	/
MR351	Kp1 ntrC ∆relA ::kanaR	This work	/	/
MR358	Kp1 tolB ∆relA ::kanaR	This work	/	/
MR574	Kp1 cysB ∆relA ::kanaR	This work	/	/
MR490	Kp1 spoT ∆relA ::kanaR (glnH_4 P50S)	This work	/	/
MR575	Kp1 spoT (glnH_4 P50S)	This work	/	/
MR 645	Kp1 pAGIBAC1	This work	0.1575 (*)	/
MR 651	Kp1∆ blaSHV pAGIBAC1	This work	0.079 (ns)	/
MR 653	Kp1∆ blaSHV pAGIBAC1_ blaSHV	This work	0.1095 (ns)	/
MR 659	MG 1655 pAGIBAC1	This work	0.125 (ns)	/
MR 661	MG 1655 pAGIBAC1_ blaSHV	This work	0.125 (ns)	/
MR835	Kp1 ∆cpxA::kanaR-tse2 #1-1	This work	0.032	/
MR836	Kp1 ∆cpxA::cpxA (CTG)4→3 (nt502) #1-3 - 1	This work	>256	0.094
MR837	Kp1 ∆cpxA::cpxA (CTG)4→3 (nt502) #6-1 - 1	This work	>256	0.1095
MR838	Kp1 ∆cpxA::cpxA (CTG)4→3 (nt502) #3-5 - 1	This work	>256	0.1095
MR839	Kp1 ∆ntrC::kanaR-tse2 #1-1	This work	>256	0.19
MR840	Kp1 ∆ntrC::ntrC ∆11bp (nt1149) #4-3 - 1	This work	>256	0.22
MR841	Kp1 ∆ntrC::ntrC ∆11bp (nt1149) #5-4 - 1	This work	>256	0.2525
MR842	Kp1 ∆tolB::kanaR-tse2 #1-1	This work	>256	0.064
MR843	Kp1 ∆tolB:: tolB ∆1bp (nt867) #1-7 - 1	This work	>256	0.079
MR844	Kp1 ∆tolB:: tolB ∆1bp (nt867) #2-4 - 1	This work	>256	0.079
MR845	Kp1 ∆tolB:: tolB ∆1bp (nt867) #3-2 - 1	This work	>256	0.064
MR846	Kp1 ∆cysB::kanaR-tse2 #1-1	This work	>256	/
MR847	Kp1 ∆cysB::cysB E136*#1-13 - 2	This work	>256	/
MR848	Kp1 ∆cysB::cysB E136*#2-14 - 1	This work	>256	/
MR849	Kp1 ∆cysB::cysB E136*#3-14 - 1	This work	>256	/
S2D-LIM-KP005	Clinical K. pneumoniae isolate from blood (2020); ST113 KL35 blaSHV-1	Limoges hospital, Seq2Diag collection	/	/	ERR15202285
S2D-LIM-KP006	Clinical K. pneumoniae isolate from blood (2020); ST12 KL122 blaSHV-11	Limoges hospital, Seq2Diag collection	/	/	ERR15202286
S2D-LIM-KP008	Clinical K. pneumoniae isolate from blood (2020); ST23 1LV, KL1, blaSHV-11	Limoges hospital, Seq2Diag collection	/	/	ERR15202287
S2D-LIM-KP012	Clinical K. pneumoniae isolate from blood (2020);ST160, KL62, blaSHV-119	Limoges hospital, Seq2Diag collection	/	/	ERR15202288
S2D-LIM-KP014	Clinical K. pneumoniae isolate from blood (2020); ST316 1LV, KL38 blaSHV-1	Limoges hospital, Seq2Diag collection	/	/	ERR15202289
S2D-LIM-KP062	Clinical K. pneumoniae isolate from blood (2020); ST661, KL24, blaSHV-27	Limoges hospital, Seq2Diag collection	/	/	ERR15202290
S2D-LIM-KP146	Clinical K. pneumoniae isolate from blood (2020); ST45 KL24, tet(D), blaSHV-1	Limoges hospital, Seq2Diag collection	/	/	ERR15202291
ARDIG-75	Clinical E. coli isolate (UTI , 2019), ST131	$ARDIG project, Kremlin Bicêtre Hospital	/	/
XL1-Blue	recA1 endA1 gyrA96 thi-1 hsdR17 supE44 relA1 lac [F proAB lacIqZΔM15 Tn10 (Tetr)]	Agilent	/	/
MG 1655	K12. (Bachman et al., 1972)	Lab collection	0.25 (ns)	/
& measured with E-test® after 16h of incubation at 37°C. Values are the median of at least three replicates (except for the reconstructed mutants MR835 to 849 that were done in duplicates).
# corresponds to the intersection between the thick and thin layers of bacteria (as shown in Fig 2)
£ Mann-Whitney test p-value of the comparison with Kp1(plain) or with Kp1_paGIBAC1 (underlined). * : p < 0.05, ns : non-significant.
$Handal N, Kaspersen H, Mo SS, Cabanel N, Jørgensen SB, Fortineau N, et al. A comparative study of the molecular characteristics of human uropathogenic Escherichia coli collected from two hospitals in Norway and France in 2019. J Antimicrob Chemother. 2025. Epub 20250429. doi: 10.1093/jac/dkaf130.
