# Supplementary material for: The mecillinam resistome in Klebsiella pneumoniae: how resistance to a one-target β-lactam triggers a diversity of responses
Source: Antimicrob Agents Chemother. 2026 Feb 3;70(3):e01207-25. doi: 10.1128/aac.01207-25 (PMC12959161; doi:10.1128/aac.01207-25)
Supplement: Table S2 — Statistics of MECR colony frequencies of Kp1, its derivative strains, and E. coli MG1655. [file aac.01207-25-s0003.xlsx]

## Sheet: A-Descriptive statistics
Table S2. Statistics of MECR colony frequencies of Kp1, its derivative strains and E. coli MG1655
(A) Descriptive statistics
Strain	MEC concentration	Time	Mean	Standard Deviation	Standart Error
Kp1	8	15h	3.60992e-05	1.05588e-05	4.31059e-06
Kp1	8	19h	4.90829e-05	1.63702e-05	6.68311e-06
Kp1	16	15h	3.54854e-05	1.23582e-05	4.67097e-06
Kp1	16	19h	4.76745e-05	1.78059e-05	6.73001e-06
Kp1	32	15h	3.33492e-05	1.26205e-05	4.7701e-06
Kp1	32	19h	4.14388e-05	1.50608e-05	5.69245e-06
Kp1	50	15h	3.32426e-05	1.04417e-05	3.9466e-06
Kp1	50	19h	4.22081e-05	1.44355e-05	5.45612e-06
Kp1	64	15h	3.27814e-05	1.10226e-05	4.16616e-06
Kp1	64	19h	4.23781e-05	1.5731e-05	5.94574e-06
Kp1	100	15h	2.75347e-05	9.8252e-06	3.71358e-06
Kp1	100	19h	3.48404e-05	1.17849e-05	4.45428e-06
Kp1	200	15h	1.46272e-05	6.2074e-06	2.34618e-06
Kp1	200	19h	2.53206e-05	1.02661e-05	3.88023e-06
MG 1655	8	15h	1e-07	0	0
MG 1655	8	19h	6.43455e-06	5.18577e-06	1.96004e-06
MG 1655	8	44h	1.51571e-05	6.10079e-06	2.30588e-06
MG 1655	16	15h	1.14672e-07	3.8818e-08	1.46718e-08
MG 1655	16	19h	1.99174e-06	3.13409e-06	1.18458e-06
MG 1655	16	44h	5.33503e-06	2.88244e-06	1.08946e-06
MG 1655	32	15h	1e-07	0	0
MG 1655	32	19h	1.42105e-07	1.114e-07	4.21053e-08
MG 1655	32	44h	4.04012e-07	2.41645e-07	9.13331e-08
MG 1655	50	15h	1e-07	0	0
MG 1655	50	19h	1e-07	0	0
MG 1655	50	44h	1e-07	0	0
MG 1655	64	15h	1e-07	0	0
MG 1655	64	19h	1e-07	0	0
MG 1655	64	44h	1e-07	0	0
blaSHV	8	15h	8.58879e-06	1.19866e-06	6.92045e-07
blaSHV	8	19h	1.3439e-05	7.66299e-07	4.42423e-07
blaSHV	8	44h	2.07296e-05	1.54174e-06	8.90122e-07
blaSHV	16	15h	6.09443e-07	4.77388e-07	2.7562e-07
blaSHV	16	19h	1.65179e-06	3.98932e-07	2.30323e-07
blaSHV	16	44h	3.38155e-06	4.70399e-07	2.71585e-07
blaSHV	32	15h	1e-07	0	0
blaSHV	32	19h	1.24806e-07	4.29656e-08	2.48062e-08
blaSHV	32	44h	3.21686e-07	2.11069e-07	1.21861e-07
blaSHV	50	15h	1e-07	0	0
blaSHV	50	19h	1e-07	0	0
blaSHV	50	44h	1e-07	0	0
blaSHV	64	15h	1e-07	0	0
blaSHV	64	19h	1e-07	0	0
blaSHV	64	44h	1e-07	0	0
blaSHV	100	15h	1e-07	0	0
blaSHV	100	19h	1e-07	0	0
blaSHV	100	44h	1e-07	0	0
blaSHV	200	15h	1e-07	0	0
blaSHV	200	19h	1e-07	0	0
blaSHV	200	44h	1e-07	0	0
mrdA_2	8	15h	3.13546e-05	4.81468e-06	2.40734e-06
mrdA_2	8	19h	3.65785e-05	7.30831e-06	3.65416e-06
mrdA_2	16	15h	2.74559e-05	4.53391e-06	2.26696e-06
mrdA_2	16	19h	3.43196e-05	6.71099e-06	3.3555e-06
mrdA_2	32	15h	2.28736e-05	5.18909e-06	2.59454e-06
mrdA_2	32	19h	2.87978e-05	5.72964e-06	2.86482e-06
mrdA_2	50	15h	2.19011e-05	2.04127e-06	1.02064e-06
mrdA_2	50	19h	2.75559e-05	2.38316e-06	1.19158e-06
mrdA_2	64	15h	2.47694e-05	2.0543e-06	1.02715e-06
mrdA_2	64	19h	3.13732e-05	1.99266e-06	9.9633e-07
mrdA_2	100	15h	1.79593e-05	1.64485e-06	8.22425e-07
mrdA_2	100	19h	2.4478e-05	1.61491e-06	8.07457e-07
mrdA_2	200	15h	5.76666e-06	5.98635e-07	2.99318e-07
mrdA_2	200	19h	1.00287e-05	6.59319e-07	3.2966e-07

## Sheet: B-Concentration effect
Table S2. Statistics of MECR colony frequencies of Kp1, its derivative strains and E. coli MG1655
(B) Three-way ANOVA : Concentration effect
Comparison	Strain	Time	Estimate	Standard Error	Degree of freedom	T.ratio	P.value
MEC8 - MEC16	Kp1	15h	0.0137284	0.12418	284	0.110553	1
MEC8 - MEC32	Kp1	15h	0.0424618	0.12418	284	0.341939	0.999871
MEC8 - MEC50	Kp1	15h	0.0380276	0.12418	284	0.306231	0.999932
MEC8 - MEC64	Kp1	15h	0.0458126	0.12418	284	0.368923	0.999799
MEC8 - MEC100	Kp1	15h	0.127603	0.12418	284	1.02757	0.947324
MEC8 - MEC200	Kp1	15h	0.41851	0.12418	284	3.3702	0.0148198
MEC16 - MEC32	Kp1	15h	0.0287334	0.119308	284	0.240834	0.999984
MEC16 - MEC50	Kp1	15h	0.0242992	0.119308	284	0.203668	0.999994
MEC16 - MEC64	Kp1	15h	0.0320842	0.119308	284	0.268919	0.999969
MEC16 - MEC100	Kp1	15h	0.113874	0.119308	284	0.954456	0.963046
MEC16 - MEC200	Kp1	15h	0.404781	0.119308	284	3.39275	0.0137667
MEC32 - MEC50	Kp1	15h	-0.00443422	0.119308	284	-0.0371662	1
MEC32 - MEC64	Kp1	15h	0.00335077	0.119308	284	0.0280851	1
MEC32 - MEC100	Kp1	15h	0.0851407	0.119308	284	0.713622	0.99171
MEC32 - MEC200	Kp1	15h	0.376048	0.119308	284	3.15191	0.0293996
MEC50 - MEC64	Kp1	15h	0.00778499	0.119308	284	0.0652513	1
MEC50 - MEC100	Kp1	15h	0.0895749	0.119308	284	0.750788	0.989137
MEC50 - MEC200	Kp1	15h	0.380482	0.119308	284	3.18908	0.0262605
MEC64 - MEC100	Kp1	15h	0.0817899	0.119308	284	0.685537	0.993321
MEC64 - MEC200	Kp1	15h	0.372697	0.119308	284	3.12383	0.0319853
MEC100 - MEC200	Kp1	15h	0.290907	0.119308	284	2.43829	0.186657
MEC8 - MEC16	MG 1655	15h	-0.0438371	0.119308	284	-0.367428	0.996098
MEC8 - MEC32	MG 1655	15h	1.6237e-15	0.119308	284	1.36093e-14	1
MEC8 - MEC50	MG 1655	15h	4.35069e-15	0.119308	284	3.64661e-14	1
MEC8 - MEC64	MG 1655	15h	-9.92262e-16	0.119308	284	-8.31682e-15	1
MEC8 - MEC100	MG 1655	15h	NA	NA	NA	NA	NA
MEC8 - MEC200	MG 1655	15h	NA	NA	NA	NA	NA
MEC16 - MEC32	MG 1655	15h	0.0438371	0.119308	284	0.367428	0.996098
MEC16 - MEC50	MG 1655	15h	0.0438371	0.119308	284	0.367428	0.996098
MEC16 - MEC64	MG 1655	15h	0.0438371	0.119308	284	0.367428	0.996098
MEC16 - MEC100	MG 1655	15h	NA	NA	NA	NA	NA
MEC16 - MEC200	MG 1655	15h	NA	NA	NA	NA	NA
MEC32 - MEC50	MG 1655	15h	2.72699e-15	0.119308	284	2.28567e-14	1
MEC32 - MEC64	MG 1655	15h	-2.61596e-15	0.119308	284	-2.19262e-14	1
MEC32 - MEC100	MG 1655	15h	NA	NA	NA	NA	NA
MEC32 - MEC200	MG 1655	15h	NA	NA	NA	NA	NA
MEC50 - MEC64	MG 1655	15h	-5.34295e-15	0.119308	284	-4.47829e-14	1
MEC50 - MEC100	MG 1655	15h	NA	NA	NA	NA	NA
MEC50 - MEC200	MG 1655	15h	NA	NA	NA	NA	NA
MEC64 - MEC100	MG 1655	15h	NA	NA	NA	NA	NA
MEC64 - MEC200	MG 1655	15h	NA	NA	NA	NA	NA
MEC100 - MEC200	MG 1655	15h	NA	NA	NA	NA	NA
MEC8 - MEC16	mrdA_2	15h	0.0581796	0.157829	284	0.368623	0.9998
MEC8 - MEC32	mrdA_2	15h	0.141018	0.157829	284	0.893485	0.973345
MEC8 - MEC50	mrdA_2	15h	0.153391	0.157829	284	0.971877	0.959648
MEC8 - MEC64	mrdA_2	15h	0.0996771	0.157829	284	0.63155	0.995728
MEC8 - MEC100	mrdA_2	15h	0.23944	0.157829	284	1.51708	0.734416
MEC8 - MEC200	mrdA_2	15h	0.733204	0.157829	284	4.64554	0.000105245
MEC16 - MEC32	mrdA_2	15h	0.0828386	0.157829	284	0.524862	0.998477
MEC16 - MEC50	mrdA_2	15h	0.0952111	0.157829	284	0.603253	0.996682
MEC16 - MEC64	mrdA_2	15h	0.0414975	0.157829	284	0.262926	0.999972
MEC16 - MEC100	mrdA_2	15h	0.181261	0.157829	284	1.14846	0.912326
MEC16 - MEC200	mrdA_2	15h	0.675024	0.157829	284	4.27692	0.000512531
MEC32 - MEC50	mrdA_2	15h	0.0123725	0.157829	284	0.0783918	1
MEC32 - MEC64	mrdA_2	15h	-0.0413411	0.157829	284	-0.261935	0.999973
MEC32 - MEC100	mrdA_2	15h	0.0984221	0.157829	284	0.623598	0.996016
MEC32 - MEC200	mrdA_2	15h	0.592185	0.157829	284	3.75206	0.00396111
MEC50 - MEC64	mrdA_2	15h	-0.0537136	0.157829	284	-0.340327	0.999874
MEC50 - MEC100	mrdA_2	15h	0.0860496	0.157829	284	0.545206	0.998113
MEC50 - MEC200	mrdA_2	15h	0.579813	0.157829	284	3.67367	0.00525648
MEC64 - MEC100	mrdA_2	15h	0.139763	0.157829	284	0.885533	0.974515
MEC64 - MEC200	mrdA_2	15h	0.633526	0.157829	284	4.01399	0.001474
MEC100 - MEC200	mrdA_2	15h	0.493763	0.157829	284	3.12846	0.0315454
MEC8 - MEC16	blaSHV	15h	1.31324	0.182246	284	7.20586	1.09962e-10
MEC8 - MEC32	blaSHV	15h	1.93104	0.182246	284	10.5958	5.17586e-13
MEC8 - MEC50	blaSHV	15h	1.93104	0.182246	284	10.5958	5.17586e-13
MEC8 - MEC64	blaSHV	15h	1.93104	0.182246	284	10.5958	5.17586e-13
MEC8 - MEC100	blaSHV	15h	1.93104	0.182246	284	10.5958	5.17586e-13
MEC8 - MEC200	blaSHV	15h	1.93104	0.182246	284	10.5958	5.17586e-13
MEC16 - MEC32	blaSHV	15h	0.617804	0.182246	284	3.38995	0.0138934
MEC16 - MEC50	blaSHV	15h	0.617804	0.182246	284	3.38995	0.0138934
MEC16 - MEC64	blaSHV	15h	0.617804	0.182246	284	3.38995	0.0138934
MEC16 - MEC100	blaSHV	15h	0.617804	0.182246	284	3.38995	0.0138934
MEC16 - MEC200	blaSHV	15h	0.617804	0.182246	284	3.38995	0.0138934
MEC32 - MEC50	blaSHV	15h	2.66454e-15	0.182246	284	1.46206e-14	1
MEC32 - MEC64	blaSHV	15h	-2.88658e-15	0.182246	284	-1.58389e-14	1
MEC32 - MEC100	blaSHV	15h	1.77636e-15	0.182246	284	9.74704e-15	1
MEC32 - MEC200	blaSHV	15h	-2.22045e-15	0.182246	284	-1.21838e-14	1
MEC50 - MEC64	blaSHV	15h	-5.77316e-15	0.182246	284	-3.16779e-14	1
MEC50 - MEC100	blaSHV	15h	-8.88178e-16	0.182246	284	-4.87352e-15	1
MEC50 - MEC200	blaSHV	15h	-4.88498e-15	0.182246	284	-2.68044e-14	1
MEC64 - MEC100	blaSHV	15h	4.88498e-15	0.182246	284	2.68044e-14	1
MEC64 - MEC200	blaSHV	15h	8.88178e-16	0.182246	284	4.87352e-15	1
MEC100 - MEC200	blaSHV	15h	-3.9968e-15	0.182246	284	-2.19308e-14	1
MEC8 - MEC16	Kp1	19h	0.0222609	0.12418	284	0.179264	0.999997
MEC8 - MEC32	Kp1	19h	0.078039	0.12418	284	0.628437	0.995843
MEC8 - MEC50	Kp1	19h	0.0691672	0.12418	284	0.556993	0.997872
MEC8 - MEC64	Kp1	19h	0.0707579	0.12418	284	0.569803	0.997584
MEC8 - MEC100	Kp1	19h	0.151253	0.12418	284	1.21802	0.886788
MEC8 - MEC200	Kp1	19h	0.308408	0.12418	284	2.48356	0.169213
MEC16 - MEC32	Kp1	19h	0.0557781	0.119308	284	0.467515	0.999211
MEC16 - MEC50	Kp1	19h	0.0469063	0.119308	284	0.393154	0.999709
MEC16 - MEC64	Kp1	19h	0.048497	0.119308	284	0.406487	0.999647
MEC16 - MEC100	Kp1	19h	0.128992	0.119308	284	1.08117	0.933245
MEC16 - MEC200	Kp1	19h	0.286147	0.119308	284	2.39839	0.203051
MEC32 - MEC50	Kp1	19h	-0.00887185	0.119308	284	-0.0743611	1
MEC32 - MEC64	Kp1	19h	-0.00728111	0.119308	284	-0.061028	1
MEC32 - MEC100	Kp1	19h	0.073214	0.119308	284	0.613656	0.996353
MEC32 - MEC200	Kp1	19h	0.230369	0.119308	284	1.93088	0.461613
MEC50 - MEC64	Kp1	19h	0.00159074	0.119308	284	0.0133331	1
MEC50 - MEC100	Kp1	19h	0.0820858	0.119308	284	0.688017	0.993189
MEC50 - MEC200	Kp1	19h	0.23924	0.119308	284	2.00524	0.41362
MEC64 - MEC100	Kp1	19h	0.0804951	0.119308	284	0.674684	0.993873
MEC64 - MEC200	Kp1	19h	0.23765	0.119308	284	1.9919	0.422092
MEC100 - MEC200	Kp1	19h	0.157155	0.119308	284	1.31722	0.843516
MEC8 - MEC16	MG 1655	19h	0.594695	0.119308	284	4.98454	1.06732e-05
MEC8 - MEC32	MG 1655	19h	1.29145	0.119308	284	10.8245	4.91163e-13
MEC8 - MEC50	MG 1655	19h	1.37663	0.119308	284	11.5385	4.6585e-13
MEC8 - MEC64	MG 1655	19h	1.37663	0.119308	284	11.5385	4.6585e-13
MEC8 - MEC100	MG 1655	19h	NA	NA	NA	NA	NA
MEC8 - MEC200	MG 1655	19h	NA	NA	NA	NA	NA
MEC16 - MEC32	MG 1655	19h	0.696752	0.119308	284	5.83995	1.42093e-07
MEC16 - MEC50	MG 1655	19h	0.781938	0.119308	284	6.55396	2.62873e-09
MEC16 - MEC64	MG 1655	19h	0.781938	0.119308	284	6.55396	2.62873e-09
MEC16 - MEC100	MG 1655	19h	NA	NA	NA	NA	NA
MEC16 - MEC200	MG 1655	19h	NA	NA	NA	NA	NA
MEC32 - MEC50	MG 1655	19h	0.0851868	0.119308	284	0.714009	0.953189
MEC32 - MEC64	MG 1655	19h	0.0851868	0.119308	284	0.714009	0.953189
MEC32 - MEC100	MG 1655	19h	NA	NA	NA	NA	NA
MEC32 - MEC200	MG 1655	19h	NA	NA	NA	NA	NA
MEC50 - MEC64	MG 1655	19h	-3.9968e-15	0.119308	284	-3.34999e-14	1
MEC50 - MEC100	MG 1655	19h	NA	NA	NA	NA	NA
MEC50 - MEC200	MG 1655	19h	NA	NA	NA	NA	NA
MEC64 - MEC100	MG 1655	19h	NA	NA	NA	NA	NA
MEC64 - MEC200	MG 1655	19h	NA	NA	NA	NA	NA
MEC100 - MEC200	MG 1655	19h	NA	NA	NA	NA	NA
MEC8 - MEC16	mrdA_2	19h	0.0270169	0.157829	284	0.171178	0.999998
MEC8 - MEC32	mrdA_2	19h	0.103387	0.157829	284	0.655052	0.994782
MEC8 - MEC50	mrdA_2	19h	0.117669	0.157829	284	0.745549	0.989533
MEC8 - MEC64	mrdA_2	19h	0.0607262	0.157829	284	0.384759	0.999743
MEC8 - MEC100	mrdA_2	19h	0.168536	0.157829	284	1.06784	0.936958
MEC8 - MEC200	mrdA_2	19h	0.556085	0.157829	284	3.52333	0.00888911
MEC16 - MEC32	mrdA_2	19h	0.0763696	0.157829	284	0.483875	0.99904
MEC16 - MEC50	mrdA_2	19h	0.0906526	0.157829	284	0.574371	0.997474
MEC16 - MEC64	mrdA_2	19h	0.0337094	0.157829	284	0.213581	0.999992
MEC16 - MEC100	mrdA_2	19h	0.141519	0.157829	284	0.896658	0.972867
MEC16 - MEC200	mrdA_2	19h	0.529068	0.157829	284	3.35215	0.0157142
MEC32 - MEC50	mrdA_2	19h	0.014283	0.157829	284	0.0904964	1
MEC32 - MEC64	mrdA_2	19h	-0.0426603	0.157829	284	-0.270293	0.999968
MEC32 - MEC100	mrdA_2	19h	0.0651494	0.157829	284	0.412783	0.999614
MEC32 - MEC200	mrdA_2	19h	0.452699	0.157829	284	2.86828	0.0660456
MEC50 - MEC64	mrdA_2	19h	-0.0569433	0.157829	284	-0.36079	0.999823
MEC50 - MEC100	mrdA_2	19h	0.0508664	0.157829	284	0.322287	0.999909
MEC50 - MEC200	mrdA_2	19h	0.438416	0.157829	284	2.77778	0.0837986
MEC64 - MEC100	mrdA_2	19h	0.10781	0.157829	284	0.683077	0.993449
MEC64 - MEC200	mrdA_2	19h	0.495359	0.157829	284	3.13857	0.0306042
MEC100 - MEC200	mrdA_2	19h	0.387549	0.157829	284	2.45549	0.179884
MEC8 - MEC16	blaSHV	19h	0.919439	0.182246	284	5.04505	1.66773e-05
MEC8 - MEC32	blaSHV	19h	2.04736	0.182246	284	11.2341	4.83391e-13
MEC8 - MEC50	blaSHV	19h	2.12789	0.182246	284	11.6759	4.6585e-13
MEC8 - MEC64	blaSHV	19h	2.12789	0.182246	284	11.6759	4.6585e-13
MEC8 - MEC100	blaSHV	19h	2.12789	0.182246	284	11.6759	4.6585e-13
MEC8 - MEC200	blaSHV	19h	2.12789	0.182246	284	11.6759	4.6585e-13
MEC16 - MEC32	blaSHV	19h	1.12792	0.182246	284	6.18901	4.41651e-08
MEC16 - MEC50	blaSHV	19h	1.20845	0.182246	284	6.63089	3.51981e-09
MEC16 - MEC64	blaSHV	19h	1.20845	0.182246	284	6.63089	3.51981e-09
MEC16 - MEC100	blaSHV	19h	1.20845	0.182246	284	6.63089	3.51981e-09
MEC16 - MEC200	blaSHV	19h	1.20845	0.182246	284	6.63089	3.51981e-09
MEC32 - MEC50	blaSHV	19h	0.0805309	0.182246	284	0.441881	0.999429
MEC32 - MEC64	blaSHV	19h	0.0805309	0.182246	284	0.441881	0.999429
MEC32 - MEC100	blaSHV	19h	0.0805309	0.182246	284	0.441881	0.999429
MEC32 - MEC200	blaSHV	19h	0.0805309	0.182246	284	0.441881	0.999429
MEC50 - MEC64	blaSHV	19h	-5.4956e-15	0.182246	284	-3.01549e-14	1
MEC50 - MEC100	blaSHV	19h	-1.36002e-15	0.182246	284	-7.46258e-15	1
MEC50 - MEC200	blaSHV	19h	-5.21805e-15	0.182246	284	-2.86319e-14	1
MEC64 - MEC100	blaSHV	19h	4.16334e-15	0.182246	284	2.28446e-14	1
MEC64 - MEC200	blaSHV	19h	3.33067e-16	0.182246	284	1.82757e-15	1
MEC100 - MEC200	blaSHV	19h	-3.88578e-15	0.182246	284	-2.13217e-14	1
MEC8 - MEC16	Kp1	44h	NA	NA	NA	NA	NA
MEC8 - MEC32	Kp1	44h	NA	NA	NA	NA	NA
MEC8 - MEC50	Kp1	44h	NA	NA	NA	NA	NA
MEC8 - MEC64	Kp1	44h	NA	NA	NA	NA	NA
MEC8 - MEC100	Kp1	44h	NA	NA	NA	NA	NA
MEC8 - MEC200	Kp1	44h	NA	NA	NA	NA	NA
MEC16 - MEC32	Kp1	44h	NA	NA	NA	NA	NA
MEC16 - MEC50	Kp1	44h	NA	NA	NA	NA	NA
MEC16 - MEC64	Kp1	44h	NA	NA	NA	NA	NA
MEC16 - MEC100	Kp1	44h	NA	NA	NA	NA	NA
MEC16 - MEC200	Kp1	44h	NA	NA	NA	NA	NA
MEC32 - MEC50	Kp1	44h	NA	NA	NA	NA	NA
MEC32 - MEC64	Kp1	44h	NA	NA	NA	NA	NA
MEC32 - MEC100	Kp1	44h	NA	NA	NA	NA	NA
MEC32 - MEC200	Kp1	44h	NA	NA	NA	NA	NA
MEC50 - MEC64	Kp1	44h	NA	NA	NA	NA	NA
MEC50 - MEC100	Kp1	44h	NA	NA	NA	NA	NA
MEC50 - MEC200	Kp1	44h	NA	NA	NA	NA	NA
MEC64 - MEC100	Kp1	44h	NA	NA	NA	NA	NA
MEC64 - MEC200	Kp1	44h	NA	NA	NA	NA	NA
MEC100 - MEC200	Kp1	44h	NA	NA	NA	NA	NA
MEC8 - MEC16	MG 1655	44h	0.467533	0.119308	284	3.91871	0.00105059
MEC8 - MEC32	MG 1655	44h	1.6456	0.119308	284	13.7929	4.56302e-13
MEC8 - MEC50	MG 1655	44h	2.14895	0.119308	284	18.0118	4.56302e-13
MEC8 - MEC64	MG 1655	44h	2.14895	0.119308	284	18.0118	4.56302e-13
MEC8 - MEC100	MG 1655	44h	NA	NA	NA	NA	NA
MEC8 - MEC200	MG 1655	44h	NA	NA	NA	NA	NA
MEC16 - MEC32	MG 1655	44h	1.17807	0.119308	284	9.87418	5.05374e-13
MEC16 - MEC50	MG 1655	44h	1.68142	0.119308	284	14.0931	4.56302e-13
MEC16 - MEC64	MG 1655	44h	1.68142	0.119308	284	14.0931	4.56302e-13
MEC16 - MEC100	MG 1655	44h	NA	NA	NA	NA	NA
MEC16 - MEC200	MG 1655	44h	NA	NA	NA	NA	NA
MEC32 - MEC50	MG 1655	44h	0.503349	0.119308	284	4.21891	0.000317456
MEC32 - MEC64	MG 1655	44h	0.503349	0.119308	284	4.21891	0.000317456
MEC32 - MEC100	MG 1655	44h	NA	NA	NA	NA	NA
MEC32 - MEC200	MG 1655	44h	NA	NA	NA	NA	NA
MEC50 - MEC64	MG 1655	44h	-3.9968e-15	0.119308	284	-3.34999e-14	1
MEC50 - MEC100	MG 1655	44h	NA	NA	NA	NA	NA
MEC50 - MEC200	MG 1655	44h	NA	NA	NA	NA	NA
MEC64 - MEC100	MG 1655	44h	NA	NA	NA	NA	NA
MEC64 - MEC200	MG 1655	44h	NA	NA	NA	NA	NA
MEC100 - MEC200	MG 1655	44h	NA	NA	NA	NA	NA
MEC8 - MEC16	mrdA_2	44h	NA	NA	NA	NA	NA
MEC8 - MEC32	mrdA_2	44h	NA	NA	NA	NA	NA
MEC8 - MEC50	mrdA_2	44h	NA	NA	NA	NA	NA
MEC8 - MEC64	mrdA_2	44h	NA	NA	NA	NA	NA
MEC8 - MEC100	mrdA_2	44h	NA	NA	NA	NA	NA
MEC8 - MEC200	mrdA_2	44h	NA	NA	NA	NA	NA
MEC16 - MEC32	mrdA_2	44h	NA	NA	NA	NA	NA
MEC16 - MEC50	mrdA_2	44h	NA	NA	NA	NA	NA
MEC16 - MEC64	mrdA_2	44h	NA	NA	NA	NA	NA
MEC16 - MEC100	mrdA_2	44h	NA	NA	NA	NA	NA
MEC16 - MEC200	mrdA_2	44h	NA	NA	NA	NA	NA
MEC32 - MEC50	mrdA_2	44h	NA	NA	NA	NA	NA
MEC32 - MEC64	mrdA_2	44h	NA	NA	NA	NA	NA
MEC32 - MEC100	mrdA_2	44h	NA	NA	NA	NA	NA
MEC32 - MEC200	mrdA_2	44h	NA	NA	NA	NA	NA
MEC50 - MEC64	mrdA_2	44h	NA	NA	NA	NA	NA
MEC50 - MEC100	mrdA_2	44h	NA	NA	NA	NA	NA
MEC50 - MEC200	mrdA_2	44h	NA	NA	NA	NA	NA
MEC64 - MEC100	mrdA_2	44h	NA	NA	NA	NA	NA
MEC64 - MEC200	mrdA_2	44h	NA	NA	NA	NA	NA
MEC100 - MEC200	mrdA_2	44h	NA	NA	NA	NA	NA
MEC8 - MEC16	blaSHV	44h	0.789564	0.182246	284	4.33241	0.000406877
MEC8 - MEC32	blaSHV	44h	1.89786	0.182246	284	10.4138	5.1914e-13
MEC8 - MEC50	blaSHV	44h	2.3158	0.182246	284	12.707	4.56302e-13
MEC8 - MEC64	blaSHV	44h	2.3158	0.182246	284	12.707	4.56302e-13
MEC8 - MEC100	blaSHV	44h	2.3158	0.182246	284	12.707	4.56302e-13
MEC8 - MEC200	blaSHV	44h	2.3158	0.182246	284	12.707	4.56302e-13
MEC16 - MEC32	blaSHV	44h	1.1083	0.182246	284	6.08135	8.0252e-08
MEC16 - MEC50	blaSHV	44h	1.52623	0.182246	284	8.37459	5.80647e-13
MEC16 - MEC64	blaSHV	44h	1.52623	0.182246	284	8.37459	5.80647e-13
MEC16 - MEC100	blaSHV	44h	1.52623	0.182246	284	8.37459	5.80647e-13
MEC16 - MEC200	blaSHV	44h	1.52623	0.182246	284	8.37459	5.80647e-13
MEC32 - MEC50	blaSHV	44h	0.417933	0.182246	284	2.29324	0.250874
MEC32 - MEC64	blaSHV	44h	0.417933	0.182246	284	2.29324	0.250874
MEC32 - MEC100	blaSHV	44h	0.417933	0.182246	284	2.29324	0.250874
MEC32 - MEC200	blaSHV	44h	0.417933	0.182246	284	2.29324	0.250874
MEC50 - MEC64	blaSHV	44h	-4.32987e-15	0.182246	284	-2.37584e-14	1
MEC50 - MEC100	blaSHV	44h	-2.83107e-15	0.182246	284	-1.55344e-14	1
MEC50 - MEC200	blaSHV	44h	-4.60743e-15	0.182246	284	-2.52814e-14	1
MEC64 - MEC100	blaSHV	44h	1.4988e-15	0.182246	284	8.22407e-15	1
MEC64 - MEC200	blaSHV	44h	-2.77556e-16	0.182246	284	-1.52298e-15	1
MEC100 - MEC200	blaSHV	44h	-1.77636e-15	0.182246	284	-9.74704e-15	1

## Sheet: C-Strain effect
Table S2. Statistics of MECR colony frequencies of Kp1, its derivative strains and E. coli MG1655
(C) Three-way ANOVA : Strain effect
Comparison	MEC concentration	Time	Estimate	Standard Error	Degree of freedom	T.ratio	P.value
Kp1 - MG 1655	8	15h	2.54276	0.12418	284	20.4765	4.56302e-13
Kp1 - mrdA_2	8	15h	0.0503311	0.144078	284	0.349332	0.996792
Kp1 - blaSHV	8	15h	0.611724	0.157829	284	3.87585	0.00123828
MG 1655 - mrdA_2	8	15h	-2.49243	0.139901	284	-17.8157	4.56302e-13
MG 1655 - blaSHV	8	15h	-1.93104	0.154026	284	-12.5371	4.56302e-13
mrdA_2 - blaSHV	8	15h	0.561392	0.170475	284	3.2931	0.00976965
Kp1 - MG 1655	16	15h	2.4852	0.119308	284	20.8301	4.56302e-13
Kp1 - mrdA_2	16	15h	0.0947822	0.139901	284	0.677496	0.961166
Kp1 - blaSHV	16	15h	1.91123	0.154026	284	12.4085	4.56746e-13
MG 1655 - mrdA_2	16	15h	-2.39042	0.139901	284	-17.0865	4.56302e-13
MG 1655 - blaSHV	16	15h	-0.573967	0.154026	284	-3.72644	0.00216785
mrdA_2 - blaSHV	16	15h	1.81645	0.170475	284	10.6552	4.9627e-13
Kp1 - MG 1655	32	15h	2.5003	0.119308	284	20.9567	4.56302e-13
Kp1 - mrdA_2	32	15h	0.148887	0.139901	284	1.06424	0.824678
Kp1 - blaSHV	32	15h	2.5003	0.154026	284	16.233	4.56302e-13
MG 1655 - mrdA_2	32	15h	-2.35142	0.139901	284	-16.8077	4.56302e-13
MG 1655 - blaSHV	32	15h	0	0.154026	284	0	1
mrdA_2 - blaSHV	32	15h	2.35142	0.170475	284	13.7933	4.56302e-13
Kp1 - MG 1655	50	15h	2.50474	0.119308	284	20.9939	4.56302e-13
Kp1 - mrdA_2	50	15h	0.165694	0.139901	284	1.18437	0.76037
Kp1 - blaSHV	50	15h	2.50474	0.154026	284	16.2618	4.56302e-13
MG 1655 - mrdA_2	50	15h	-2.33904	0.139901	284	-16.7193	4.56302e-13
MG 1655 - blaSHV	50	15h	0	0.154026	284	0	1
mrdA_2 - blaSHV	50	15h	2.33904	0.170475	284	13.7207	4.56302e-13
Kp1 - MG 1655	64	15h	2.49695	0.119308	284	20.9287	4.56302e-13
Kp1 - mrdA_2	64	15h	0.104196	0.139901	284	0.744781	0.945699
Kp1 - blaSHV	64	15h	2.49695	0.154026	284	16.2113	4.56302e-13
MG 1655 - mrdA_2	64	15h	-2.39276	0.139901	284	-17.1032	4.56302e-13
MG 1655 - blaSHV	64	15h	-2.22045e-16	0.154026	284	-1.44161e-15	1
mrdA_2 - blaSHV	64	15h	2.39276	0.170475	284	14.0358	4.56302e-13
Kp1 - MG 1655	100	15h	NA	NA	NA	NA	NA
Kp1 - mrdA_2	100	15h	0.162169	0.139901	284	1.15917	0.653089
Kp1 - blaSHV	100	15h	2.41516	0.154026	284	15.6803	4.56302e-13
MG 1655 - mrdA_2	100	15h	NA	NA	NA	NA	NA
MG 1655 - blaSHV	100	15h	NA	NA	NA	NA	NA
mrdA_2 - blaSHV	100	15h	2.25299	0.170475	284	13.216	4.56302e-13
Kp1 - MG 1655	200	15h	NA	NA	NA	NA	NA
Kp1 - mrdA_2	200	15h	0.365025	0.139901	284	2.60917	0.0468487
Kp1 - blaSHV	200	15h	2.12426	0.154026	284	13.7916	4.56302e-13
MG 1655 - mrdA_2	200	15h	NA	NA	NA	NA	NA
MG 1655 - blaSHV	200	15h	NA	NA	NA	NA	NA
mrdA_2 - blaSHV	200	15h	1.75923	0.170475	284	10.3196	4.91385e-13
Kp1 - MG 1655	8	19h	1.2954	0.12418	284	10.4317	5.01155e-13
Kp1 - mrdA_2	8	19h	0.115411	0.144078	284	0.801034	0.930136
Kp1 - blaSHV	8	19h	0.544145	0.157829	284	3.44768	0.00582976
MG 1655 - mrdA_2	8	19h	-1.17999	0.139901	284	-8.43449	5.24025e-13
MG 1655 - blaSHV	8	19h	-0.751257	0.154026	284	-4.87748	1.76406e-05
mrdA_2 - blaSHV	8	19h	0.428734	0.170475	284	2.51493	0.0901704
Kp1 - MG 1655	16	19h	1.86784	0.119308	284	15.6556	4.56302e-13
Kp1 - mrdA_2	16	19h	0.120167	0.139901	284	0.858946	0.911526
Kp1 - blaSHV	16	19h	1.44132	0.154026	284	9.35768	5.04041e-13
MG 1655 - mrdA_2	16	19h	-1.74767	0.139901	284	-12.4922	4.56302e-13
MG 1655 - blaSHV	16	19h	-0.426513	0.154026	284	-2.7691	0.0468973
mrdA_2 - blaSHV	16	19h	1.32116	0.170475	284	7.74985	2.14517e-12
Kp1 - MG 1655	32	19h	2.50881	0.119308	284	21.028	4.56302e-13
Kp1 - mrdA_2	32	19h	0.140759	0.139901	284	1.00613	0.852437
Kp1 - blaSHV	32	19h	2.51347	0.154026	284	16.3185	4.56302e-13
MG 1655 - mrdA_2	32	19h	-2.36805	0.139901	284	-16.9266	4.56302e-13
MG 1655 - blaSHV	32	19h	0.00465587	0.154026	284	0.0302279	1
mrdA_2 - blaSHV	32	19h	2.37271	0.170475	284	13.9182	4.56302e-13
Kp1 - MG 1655	50	19h	2.60287	0.119308	284	21.8164	4.56302e-13
Kp1 - mrdA_2	50	19h	0.163914	0.139901	284	1.17164	0.767578
Kp1 - blaSHV	50	19h	2.60287	0.154026	284	16.8989	4.56302e-13
MG 1655 - mrdA_2	50	19h	-2.43896	0.139901	284	-17.4335	4.56302e-13
MG 1655 - blaSHV	50	19h	3.80251e-15	0.154026	284	2.46875e-14	1
mrdA_2 - blaSHV	50	19h	2.43896	0.170475	284	14.3068	4.56302e-13
Kp1 - MG 1655	64	19h	2.60128	0.119308	284	21.8031	4.56302e-13
Kp1 - mrdA_2	64	19h	0.10538	0.139901	284	0.753245	0.943514
Kp1 - blaSHV	64	19h	2.60128	0.154026	284	16.8886	4.56302e-13
MG 1655 - mrdA_2	64	19h	-2.4959	0.139901	284	-17.8405	4.56302e-13
MG 1655 - blaSHV	64	19h	2.60902e-15	0.154026	284	1.69389e-14	1
mrdA_2 - blaSHV	64	19h	2.4959	0.170475	284	14.6408	4.56302e-13
Kp1 - MG 1655	100	19h	NA	NA	NA	NA	NA
Kp1 - mrdA_2	100	19h	0.132694	0.139901	284	0.948487	0.778645
Kp1 - blaSHV	100	19h	2.52078	0.154026	284	16.366	4.56302e-13
MG 1655 - mrdA_2	100	19h	NA	NA	NA	NA	NA
MG 1655 - blaSHV	100	19h	NA	NA	NA	NA	NA
mrdA_2 - blaSHV	100	19h	2.38809	0.170475	284	14.0084	4.56302e-13
Kp1 - MG 1655	200	19h	NA	NA	NA	NA	NA
Kp1 - mrdA_2	200	19h	0.363089	0.139901	284	2.59533	0.0485816
Kp1 - blaSHV	200	19h	2.36363	0.154026	284	15.3457	4.56302e-13
MG 1655 - mrdA_2	200	19h	NA	NA	NA	NA	NA
MG 1655 - blaSHV	200	19h	NA	NA	NA	NA	NA
mrdA_2 - blaSHV	200	19h	2.00054	0.170475	284	11.7351	4.60298e-13
Kp1 - MG 1655	8	44h	NA	NA	NA	NA	NA
Kp1 - mrdA_2	8	44h	NA	NA	NA	NA	NA
Kp1 - blaSHV	8	44h	NA	NA	NA	NA	NA
MG 1655 - mrdA_2	8	44h	NA	NA	NA	NA	NA
MG 1655 - blaSHV	8	44h	-0.166847	0.154026	284	-1.08324	0.279621
mrdA_2 - blaSHV	8	44h	NA	NA	NA	NA	NA
Kp1 - MG 1655	16	44h	NA	NA	NA	NA	NA
Kp1 - mrdA_2	16	44h	NA	NA	NA	NA	NA
Kp1 - blaSHV	16	44h	NA	NA	NA	NA	NA
MG 1655 - mrdA_2	16	44h	NA	NA	NA	NA	NA
MG 1655 - blaSHV	16	44h	0.155184	0.154026	284	1.00752	0.314542
mrdA_2 - blaSHV	16	44h	NA	NA	NA	NA	NA
Kp1 - MG 1655	32	44h	NA	NA	NA	NA	NA
Kp1 - mrdA_2	32	44h	NA	NA	NA	NA	NA
Kp1 - blaSHV	32	44h	NA	NA	NA	NA	NA
MG 1655 - mrdA_2	32	44h	NA	NA	NA	NA	NA
MG 1655 - blaSHV	32	44h	0.0854165	0.154026	284	0.55456	0.579632
mrdA_2 - blaSHV	32	44h	NA	NA	NA	NA	NA
Kp1 - MG 1655	50	44h	NA	NA	NA	NA	NA
Kp1 - mrdA_2	50	44h	NA	NA	NA	NA	NA
Kp1 - blaSHV	50	44h	NA	NA	NA	NA	NA
MG 1655 - mrdA_2	50	44h	NA	NA	NA	NA	NA
MG 1655 - blaSHV	50	44h	6.66134e-16	0.154026	284	4.32482e-15	1
mrdA_2 - blaSHV	50	44h	NA	NA	NA	NA	NA
Kp1 - MG 1655	64	44h	NA	NA	NA	NA	NA
Kp1 - mrdA_2	64	44h	NA	NA	NA	NA	NA
Kp1 - blaSHV	64	44h	NA	NA	NA	NA	NA
MG 1655 - mrdA_2	64	44h	NA	NA	NA	NA	NA
MG 1655 - blaSHV	64	44h	6.66134e-16	0.154026	284	4.32482e-15	1
mrdA_2 - blaSHV	64	44h	NA	NA	NA	NA	NA
Kp1 - MG 1655	100	44h	NA	NA	NA	NA	NA
Kp1 - mrdA_2	100	44h	NA	NA	NA	NA	NA
Kp1 - blaSHV	100	44h	NA	NA	NA	NA	NA
MG 1655 - mrdA_2	100	44h	NA	NA	NA	NA	NA
MG 1655 - blaSHV	100	44h	NA	NA	NA	NA	NA
mrdA_2 - blaSHV	100	44h	NA	NA	NA	NA	NA
Kp1 - MG 1655	200	44h	NA	NA	NA	NA	NA
Kp1 - mrdA_2	200	44h	NA	NA	NA	NA	NA
Kp1 - blaSHV	200	44h	NA	NA	NA	NA	NA
MG 1655 - mrdA_2	200	44h	NA	NA	NA	NA	NA
MG 1655 - blaSHV	200	44h	NA	NA	NA	NA	NA
mrdA_2 - blaSHV	200	44h	NA	NA	NA	NA	NA

## Sheet: D-Time effect
Table S2. Statistics of MECR colony frequencies of Kp1, its derivative strains and E. coli MG1655
(D) Three-way ANOVA : Time effect
Comparison	Strain	MEC concentration	Estimate	Standard Error	Degree of freedom	T.ratio	P.value
15h - 19h	Kp1	8	-0.129271	0.128867	284	-1.00313	0.31665
15h - 44h	Kp1	8	NA	NA	NA	NA	NA
19h - 44h	Kp1	8	NA	NA	NA	NA	NA
15h - 19h	MG 1655	8	-1.37663	0.119308	284	-11.5385	4.61853e-13
15h - 44h	MG 1655	8	-2.14895	0.119308	284	-18.0118	4.56302e-13
19h - 44h	MG 1655	8	-0.772316	0.119308	284	-6.47331	1.2595e-09
15h - 19h	mrdA_2	8	-0.064191	0.157829	284	-0.406711	0.684526
15h - 44h	mrdA_2	8	NA	NA	NA	NA	NA
19h - 44h	mrdA_2	8	NA	NA	NA	NA	NA
15h - 19h	blaSHV	8	-0.196849	0.182246	284	-1.08013	0.527179
15h - 44h	blaSHV	8	-0.384755	0.182246	284	-2.11119	0.0893616
19h - 44h	blaSHV	8	-0.187906	0.182246	284	-1.03106	0.557885
15h - 19h	Kp1	16	-0.120739	0.119308	284	-1.01199	0.312403
15h - 44h	Kp1	16	NA	NA	NA	NA	NA
19h - 44h	Kp1	16	NA	NA	NA	NA	NA
15h - 19h	MG 1655	16	-0.738101	0.119308	284	-6.18653	6.41468e-09
15h - 44h	MG 1655	16	-1.63758	0.119308	284	-13.7257	4.56302e-13
19h - 44h	MG 1655	16	-0.899478	0.119308	284	-7.53914	2.39819e-12
15h - 19h	mrdA_2	16	-0.0953537	0.157829	284	-0.604156	0.546222
15h - 44h	mrdA_2	16	NA	NA	NA	NA	NA
19h - 44h	mrdA_2	16	NA	NA	NA	NA	NA
15h - 19h	blaSHV	16	-0.590647	0.182246	284	-3.24094	0.00380226
15h - 44h	blaSHV	16	-0.908428	0.182246	284	-4.98463	3.22908e-06
19h - 44h	blaSHV	16	-0.317781	0.182246	284	-1.7437	0.190844
15h - 19h	Kp1	32	-0.0936939	0.119308	284	-0.785313	0.432925
15h - 44h	Kp1	32	NA	NA	NA	NA	NA
19h - 44h	Kp1	32	NA	NA	NA	NA	NA
15h - 19h	MG 1655	32	-0.0851868	0.119308	284	-0.714009	0.755412
15h - 44h	MG 1655	32	-0.503349	0.119308	284	-4.21891	9.77812e-05
19h - 44h	MG 1655	32	-0.418162	0.119308	284	-3.5049	0.00153481
15h - 19h	mrdA_2	32	-0.101823	0.157829	284	-0.645144	0.519355
15h - 44h	mrdA_2	32	NA	NA	NA	NA	NA
19h - 44h	mrdA_2	32	NA	NA	NA	NA	NA
15h - 19h	blaSHV	32	-0.0805309	0.182246	284	-0.441881	0.898017
15h - 44h	blaSHV	32	-0.417933	0.182246	284	-2.29324	0.0583607
19h - 44h	blaSHV	32	-0.337402	0.182246	284	-1.85136	0.154991
15h - 19h	Kp1	50	-0.0981316	0.119308	284	-0.822508	0.411478
15h - 44h	Kp1	50	NA	NA	NA	NA	NA
19h - 44h	Kp1	50	NA	NA	NA	NA	NA
15h - 19h	MG 1655	50	-1.55431e-15	0.119308	284	-1.30277e-14	1
15h - 44h	MG 1655	50	-8.88178e-16	0.119308	284	-7.44443e-15	1
19h - 44h	MG 1655	50	6.66134e-16	0.119308	284	5.58332e-15	1
15h - 19h	mrdA_2	50	-0.0999122	0.157829	284	-0.633039	0.527218
15h - 44h	mrdA_2	50	NA	NA	NA	NA	NA
19h - 44h	mrdA_2	50	NA	NA	NA	NA	NA
15h - 19h	blaSHV	50	2.35922e-15	0.182246	284	1.29453e-14	1
15h - 44h	blaSHV	50	-1.66533e-16	0.182246	284	-9.13785e-16	1
19h - 44h	blaSHV	50	-2.52576e-15	0.182246	284	-1.38591e-14	1
15h - 19h	Kp1	64	-0.104326	0.119308	284	-0.874426	0.382625
15h - 44h	Kp1	64	NA	NA	NA	NA	NA
19h - 44h	Kp1	64	NA	NA	NA	NA	NA
15h - 19h	MG 1655	64	-2.22045e-16	0.119308	284	-1.86111e-15	1
15h - 44h	MG 1655	64	4.44089e-16	0.119308	284	3.72221e-15	1
19h - 44h	MG 1655	64	6.66134e-16	0.119308	284	5.58332e-15	1
15h - 19h	mrdA_2	64	-0.103142	0.157829	284	-0.653502	0.513962
15h - 44h	mrdA_2	64	NA	NA	NA	NA	NA
19h - 44h	mrdA_2	64	NA	NA	NA	NA	NA
15h - 19h	blaSHV	64	2.60902e-15	0.182246	284	1.4316e-14	1
15h - 44h	blaSHV	64	1.27676e-15	0.182246	284	7.00569e-15	1
19h - 44h	blaSHV	64	-1.33227e-15	0.182246	284	-7.31028e-15	1
15h - 19h	Kp1	100	-0.105621	0.119308	284	-0.885279	0.376755
15h - 44h	Kp1	100	NA	NA	NA	NA	NA
19h - 44h	Kp1	100	NA	NA	NA	NA	NA
15h - 19h	MG 1655	100	NA	NA	NA	NA	NA
15h - 44h	MG 1655	100	NA	NA	NA	NA	NA
19h - 44h	MG 1655	100	NA	NA	NA	NA	NA
15h - 19h	mrdA_2	100	-0.135095	0.157829	284	-0.855958	0.392743
15h - 44h	mrdA_2	100	NA	NA	NA	NA	NA
19h - 44h	mrdA_2	100	NA	NA	NA	NA	NA
15h - 19h	blaSHV	100	1.88738e-15	0.182246	284	1.03562e-14	1
15h - 44h	blaSHV	100	-2.10942e-15	0.182246	284	-1.15746e-14	1
19h - 44h	blaSHV	100	-3.96905e-15	0.182246	284	-2.17786e-14	1
15h - 19h	Kp1	200	-0.239373	0.119308	284	-2.00635	0.045767
15h - 44h	Kp1	200	NA	NA	NA	NA	NA
19h - 44h	Kp1	200	NA	NA	NA	NA	NA
15h - 19h	MG 1655	200	NA	NA	NA	NA	NA
15h - 44h	MG 1655	200	NA	NA	NA	NA	NA
19h - 44h	MG 1655	200	NA	NA	NA	NA	NA
15h - 19h	mrdA_2	200	-0.241309	0.157829	284	-1.52893	0.127396
15h - 44h	mrdA_2	200	NA	NA	NA	NA	NA
19h - 44h	mrdA_2	200	NA	NA	NA	NA	NA
15h - 19h	blaSHV	200	1.9984e-15	0.182246	284	1.09654e-14	1
15h - 44h	blaSHV	200	1.11022e-16	0.182246	284	6.0919e-16	1
19h - 44h	blaSHV	200	-1.88738e-15	0.182246	284	-1.03562e-14	1
