# Supplementary material for: The mecillinam resistome in Klebsiella pneumoniae: how resistance to a one-target β-lactam triggers a diversity of responses
Source: Antimicrob Agents Chemother. 2026 Feb 3;70(3):e01207-25. doi: 10.1128/aac.01207-25 (PMC12959161; doi:10.1128/aac.01207-25)
Supplement: Table S3 — Statistics of MECR colony frequency of Kp1 and MG1655 expressing blaSHV-11 on the monocopy plasmid paGIBAC1. [file aac.01207-25-s0004.xlsx]

## Sheet: A-Descriptive statistics
Table S3. Statistics of MECR colony frequencies of Kp1 and E. coli MG1655 expressing blaSHV-11 on the monocopy plasmid paGIBAC1
(A) Descriptive statistics
Strain	MEC concentration	Time	Mean	Standard Deviation	Standart Error
Kp1SHV_paGIBAC	8	15h	7.94035e-06	5.75074e-06	3.32019e-06
Kp1SHV_paGIBAC	8	19h	1.07413e-05	8.17888e-06	4.72208e-06
Kp1SHV_paGIBAC	8	44h	1.4608e-05	1.0006e-05	5.77699e-06
Kp1SHV_paGIBAC	16	15h	1.14488e-06	1.5455e-07	8.92296e-08
Kp1SHV_paGIBAC	16	19h	2.37306e-06	9.86716e-07	5.69681e-07
Kp1SHV_paGIBAC	16	44h	3.80982e-06	1.96554e-06	1.13481e-06
Kp1SHV_paGIBAC	32	15h	1e-07	0	0
Kp1SHV_paGIBAC	32	19h	1e-07	0	0
Kp1SHV_paGIBAC	32	44h	4.45094e-07	3.68351e-07	2.12667e-07
Kp1SHV_paGIBAC	50	15h	1e-07	0	0
Kp1SHV_paGIBAC	50	19h	1e-07	0	0
Kp1SHV_paGIBAC	50	44h	1e-07	0	0
Kp1SHV_paGIBAC	64	15h	1e-07	0	0
Kp1SHV_paGIBAC	64	19h	1e-07	0	0
Kp1SHV_paGIBAC	64	44h	1e-07	0	0
Kp1SHV_paGIBAC_SHV	8	15h	5.97702e-05	1.12078e-05	6.4708e-06
Kp1SHV_paGIBAC_SHV	8	19h	6.36286e-05	1.00605e-05	5.80844e-06
Kp1SHV_paGIBAC_SHV	16	15h	5.53688e-05	7.16258e-06	4.13532e-06
Kp1SHV_paGIBAC_SHV	16	19h	5.98496e-05	7.92164e-06	4.57356e-06
Kp1SHV_paGIBAC_SHV	32	15h	5.375e-05	2.79344e-06	1.61279e-06
Kp1SHV_paGIBAC_SHV	32	19h	5.67651e-05	2.41155e-06	1.39231e-06
Kp1SHV_paGIBAC_SHV	50	15h	4.38718e-05	6.29072e-06	3.63195e-06
Kp1SHV_paGIBAC_SHV	50	19h	4.98385e-05	6.92479e-06	3.99803e-06
Kp1SHV_paGIBAC_SHV	64	15h	3.85728e-05	4.79261e-06	2.76701e-06
Kp1SHV_paGIBAC_SHV	64	19h	4.25333e-05	4.68384e-06	2.70422e-06
Kp1_paGIBAC	8	15h	7.15404e-05	1.36644e-05	7.88914e-06
Kp1_paGIBAC	8	19h	0.000107769	5.52792e-06	3.19155e-06
Kp1_paGIBAC	16	15h	5.21382e-05	5.40537e-06	3.12079e-06
Kp1_paGIBAC	16	19h	8.01846e-05	7.42358e-06	4.28601e-06
Kp1_paGIBAC	32	15h	6.20319e-05	9.07563e-06	5.23982e-06
Kp1_paGIBAC	32	19h	9.18877e-05	1.97674e-05	1.14127e-05
Kp1_paGIBAC	50	15h	5.80389e-05	7.83492e-06	4.52349e-06
Kp1_paGIBAC	50	19h	0.000100679	1.85411e-05	1.07047e-05
Kp1_paGIBAC	64	15h	5.51977e-05	9.71099e-06	5.60664e-06
Kp1_paGIBAC	64	19h	0.00010873	1.22132e-05	7.05128e-06
MG1655_paGIBAC	8	15h	1e-07	0	0
MG1655_paGIBAC	8	19h	2.57981e-06	1.72729e-06	9.9725e-07
MG1655_paGIBAC	8	44h	1.01133e-05	3.14971e-06	1.81848e-06
MG1655_paGIBAC	16	15h	1e-07	0	0
MG1655_paGIBAC	16	19h	6.31747e-07	3.81287e-07	2.20136e-07
MG1655_paGIBAC	16	44h	2.43177e-06	7.78107e-07	4.4924e-07
MG1655_paGIBAC	32	15h	1e-07	0	0
MG1655_paGIBAC	32	19h	1e-07	0	0
MG1655_paGIBAC	32	44h	2.46847e-07	2.54346e-07	1.46847e-07
MG1655_paGIBAC	50	15h	1e-07	0	0
MG1655_paGIBAC	50	19h	1e-07	0	0
MG1655_paGIBAC	50	44h	1e-07	0	0
MG1655_paGIBAC	64	15h	1e-07	0	0
MG1655_paGIBAC	64	19h	1e-07	0	0
MG1655_paGIBAC	64	44h	1e-07	0	0
MG1655_paGIBAC_SHV	8	15h	1e-07	0	0
MG1655_paGIBAC_SHV	8	19h	4.41959e-06	1.45454e-06	8.39777e-07
MG1655_paGIBAC_SHV	8	44h	1.61514e-05	2.13958e-06	1.23529e-06
MG1655_paGIBAC_SHV	16	15h	1e-07	0	0
MG1655_paGIBAC_SHV	16	19h	4.17231e-06	3.6347e-07	2.09849e-07
MG1655_paGIBAC_SHV	16	44h	1.2726e-05	9.03578e-07	5.21681e-07
MG1655_paGIBAC_SHV	32	15h	1e-07	0	0
MG1655_paGIBAC_SHV	32	19h	3.52583e-06	9.54482e-07	5.51071e-07
MG1655_paGIBAC_SHV	32	44h	1.30123e-05	2.56626e-06	1.48163e-06
MG1655_paGIBAC_SHV	50	15h	1e-07	0	0
MG1655_paGIBAC_SHV	50	19h	2.6245e-06	1.43237e-06	8.26982e-07
MG1655_paGIBAC_SHV	50	44h	9.96323e-06	3.52056e-06	2.0326e-06
MG1655_paGIBAC_SHV	64	15h	1e-07	0	0
MG1655_paGIBAC_SHV	64	19h	3.49698e-06	1.07467e-06	6.2046e-07
MG1655_paGIBAC_SHV	64	44h	9.96939e-06	2.28186e-06	1.31743e-06

## Sheet: B-Concentration effect
Table S3. Statistics of MECR colony frequencies of Kp1 and E. coli MG1655 expressing blaSHV-11 on the monocopy plasmid paGIBAC1
(B) Three-way ANOVA : Concentration effect
Comparison	Strain	Time	Estimate	Standard Error	Degree of freedom	T.ratio	P.value
MEC8 - MEC16	Kp1_paGIBAC	15h	0.133776	0.137457	130	0.97322	0.866784
MEC8 - MEC32	Kp1_paGIBAC	15h	0.0599478	0.137457	130	0.436121	0.9924
MEC8 - MEC50	Kp1_paGIBAC	15h	0.0881189	0.137457	130	0.641067	0.968008
MEC8 - MEC64	Kp1_paGIBAC	15h	0.112144	0.137457	130	0.815849	0.925346
MEC16 - MEC32	Kp1_paGIBAC	15h	-0.0738279	0.137457	130	-0.537099	0.983308
MEC16 - MEC50	Kp1_paGIBAC	15h	-0.0456567	0.137457	130	-0.332154	0.997344
MEC16 - MEC64	Kp1_paGIBAC	15h	-0.0216318	0.137457	130	-0.157371	0.999861
MEC32 - MEC50	Kp1_paGIBAC	15h	0.0281712	0.137457	130	0.204946	0.999602
MEC32 - MEC64	Kp1_paGIBAC	15h	0.0521962	0.137457	130	0.379728	0.995536
MEC50 - MEC64	Kp1_paGIBAC	15h	0.024025	0.137457	130	0.174782	0.999788
MEC8 - MEC16	Kp1SHV_paGIBAC	15h	0.684542	0.137457	130	4.98006	1.94075e-05
MEC8 - MEC32	Kp1SHV_paGIBAC	15h	1.74063	0.137457	130	12.6631	4.66294e-15
MEC8 - MEC50	Kp1SHV_paGIBAC	15h	1.66908	0.137457	130	12.1426	7.99361e-15
MEC8 - MEC64	Kp1SHV_paGIBAC	15h	1.74063	0.137457	130	12.6631	4.66294e-15
MEC16 - MEC32	Kp1SHV_paGIBAC	15h	1.05609	0.137457	130	7.68307	3.32678e-11
MEC16 - MEC50	Kp1SHV_paGIBAC	15h	0.984533	0.137457	130	7.1625	5.24738e-10
MEC16 - MEC64	Kp1SHV_paGIBAC	15h	1.05609	0.137457	130	7.68307	3.32678e-11
MEC32 - MEC50	Kp1SHV_paGIBAC	15h	-0.0715567	0.137457	130	-0.520576	0.985148
MEC32 - MEC64	Kp1SHV_paGIBAC	15h	0	0.137457	130	0	1
MEC50 - MEC64	Kp1SHV_paGIBAC	15h	0.0715567	0.137457	130	0.520576	0.985148
MEC8 - MEC16	Kp1SHV_paGIBAC_SHV	15h	0.0307256	0.137457	130	0.223529	0.999439
MEC8 - MEC32	Kp1SHV_paGIBAC_SHV	15h	0.0416845	0.137457	130	0.303256	0.998138
MEC8 - MEC50	Kp1SHV_paGIBAC_SHV	15h	0.132356	0.137457	130	0.962892	0.871212
MEC8 - MEC64	Kp1SHV_paGIBAC_SHV	15h	0.187532	0.137457	130	1.3643	0.651497
MEC16 - MEC32	Kp1SHV_paGIBAC_SHV	15h	0.0109589	0.137457	130	0.0797263	0.999991
MEC16 - MEC50	Kp1SHV_paGIBAC_SHV	15h	0.10163	0.137457	130	0.739362	0.946833
MEC16 - MEC64	Kp1SHV_paGIBAC_SHV	15h	0.156806	0.137457	130	1.14077	0.784559
MEC32 - MEC50	Kp1SHV_paGIBAC_SHV	15h	0.0906714	0.137457	130	0.659636	0.964536
MEC32 - MEC64	Kp1SHV_paGIBAC_SHV	15h	0.145847	0.137457	130	1.06104	0.82602
MEC50 - MEC64	Kp1SHV_paGIBAC_SHV	15h	0.055176	0.137457	130	0.401406	0.99447
MEC8 - MEC16	MG1655_paGIBAC	15h	4.16334e-15	0.137457	130	3.02883e-14	1
MEC8 - MEC32	MG1655_paGIBAC	15h	4.656e-15	0.137457	130	3.38725e-14	1
MEC8 - MEC50	MG1655_paGIBAC	15h	3.70537e-15	0.137457	130	2.69566e-14	1
MEC8 - MEC64	MG1655_paGIBAC	15h	3.02536e-15	0.137457	130	2.20095e-14	1
MEC16 - MEC32	MG1655_paGIBAC	15h	4.92661e-16	0.137457	130	3.58412e-15	1
MEC16 - MEC50	MG1655_paGIBAC	15h	-4.57967e-16	0.137457	130	-3.33172e-15	1
MEC16 - MEC64	MG1655_paGIBAC	15h	-1.13798e-15	0.137457	130	-8.27881e-15	1
MEC32 - MEC50	MG1655_paGIBAC	15h	-9.57567e-16	0.137457	130	-6.96632e-15	1
MEC32 - MEC64	MG1655_paGIBAC	15h	-1.6237e-15	0.137457	130	-1.18125e-14	1
MEC50 - MEC64	MG1655_paGIBAC	15h	-6.80012e-16	0.137457	130	-4.9471e-15	1
MEC8 - MEC16	MG1655_paGIBAC_SHV	15h	3.10862e-15	0.137457	130	2.26153e-14	1
MEC8 - MEC32	MG1655_paGIBAC_SHV	15h	2.40086e-15	0.137457	130	1.74663e-14	1
MEC8 - MEC50	MG1655_paGIBAC_SHV	15h	2.40086e-15	0.137457	130	1.74663e-14	1
MEC8 - MEC64	MG1655_paGIBAC_SHV	15h	2.41474e-15	0.137457	130	1.75672e-14	1
MEC16 - MEC32	MG1655_paGIBAC_SHV	15h	-7.07767e-16	0.137457	130	-5.14902e-15	1
MEC16 - MEC50	MG1655_paGIBAC_SHV	15h	-7.07767e-16	0.137457	130	-5.14902e-15	1
MEC16 - MEC64	MG1655_paGIBAC_SHV	15h	-6.93889e-16	0.137457	130	-5.04806e-15	1
MEC32 - MEC50	MG1655_paGIBAC_SHV	15h	0	0.137457	130	0	1
MEC32 - MEC64	MG1655_paGIBAC_SHV	15h	1.38778e-17	0.137457	130	1.00961e-16	1
MEC50 - MEC64	MG1655_paGIBAC_SHV	15h	1.38778e-17	0.137457	130	1.00961e-16	1
MEC8 - MEC16	Kp1_paGIBAC	19h	0.12931	0.137457	130	0.94073	0.880441
MEC8 - MEC32	Kp1_paGIBAC	19h	0.0753645	0.137457	130	0.548278	0.981978
MEC8 - MEC50	Kp1_paGIBAC	19h	0.0338717	0.137457	130	0.246417	0.999176
MEC8 - MEC64	Kp1_paGIBAC	19h	-0.00236515	0.137457	130	-0.0172065	1
MEC16 - MEC32	Kp1_paGIBAC	19h	-0.0539452	0.137457	130	-0.392452	0.99493
MEC16 - MEC50	Kp1_paGIBAC	19h	-0.095438	0.137457	130	-0.694313	0.957406
MEC16 - MEC64	Kp1_paGIBAC	19h	-0.131675	0.137457	130	-0.957936	0.873307
MEC32 - MEC50	Kp1_paGIBAC	19h	-0.0414928	0.137457	130	-0.301861	0.998172
MEC32 - MEC64	Kp1_paGIBAC	19h	-0.0777297	0.137457	130	-0.565485	0.979789
MEC50 - MEC64	Kp1_paGIBAC	19h	-0.0362368	0.137457	130	-0.263624	0.998925
MEC8 - MEC16	Kp1SHV_paGIBAC	19h	0.477961	0.137457	130	3.47717	0.00610822
MEC8 - MEC32	Kp1SHV_paGIBAC	19h	1.83055	0.137457	130	13.3173	3.55271e-15
MEC8 - MEC50	Kp1SHV_paGIBAC	19h	1.83055	0.137457	130	13.3173	3.55271e-15
MEC8 - MEC64	Kp1SHV_paGIBAC	19h	1.83055	0.137457	130	13.3173	3.55271e-15
MEC16 - MEC32	Kp1SHV_paGIBAC	19h	1.35259	0.137457	130	9.84008	5.11813e-14
MEC16 - MEC50	Kp1SHV_paGIBAC	19h	1.35259	0.137457	130	9.84008	5.11813e-14
MEC16 - MEC64	Kp1SHV_paGIBAC	19h	1.35259	0.137457	130	9.84008	5.11813e-14
MEC32 - MEC50	Kp1SHV_paGIBAC	19h	-1.44329e-15	0.137457	130	-1.05e-14	1
MEC32 - MEC64	Kp1SHV_paGIBAC	19h	2.77556e-17	0.137457	130	2.01922e-16	1
MEC50 - MEC64	Kp1SHV_paGIBAC	19h	1.47105e-15	0.137457	130	1.07019e-14	1
MEC8 - MEC16	Kp1SHV_paGIBAC_SHV	19h	0.0255592	0.137457	130	0.185944	0.99973
MEC8 - MEC32	Kp1SHV_paGIBAC_SHV	19h	0.0463501	0.137457	130	0.337198	0.997183
MEC8 - MEC50	Kp1SHV_paGIBAC_SHV	19h	0.105352	0.137457	130	0.766437	0.939743
MEC8 - MEC64	Kp1SHV_paGIBAC_SHV	19h	0.173147	0.137457	130	1.25965	0.716252
MEC16 - MEC32	Kp1SHV_paGIBAC_SHV	19h	0.0207909	0.137457	130	0.151254	0.999881
MEC16 - MEC50	Kp1SHV_paGIBAC_SHV	19h	0.0797928	0.137457	130	0.580494	0.977736
MEC16 - MEC64	Kp1SHV_paGIBAC_SHV	19h	0.147588	0.137457	130	1.07371	0.819702
MEC32 - MEC50	Kp1SHV_paGIBAC_SHV	19h	0.0590019	0.137457	130	0.42924	0.992848
MEC32 - MEC64	Kp1SHV_paGIBAC_SHV	19h	0.126797	0.137457	130	0.922453	0.887771
MEC50 - MEC64	Kp1SHV_paGIBAC_SHV	19h	0.0677955	0.137457	130	0.493213	0.987876
MEC8 - MEC16	MG1655_paGIBAC	19h	0.539131	0.137457	130	3.92219	0.00131378
MEC8 - MEC32	MG1655_paGIBAC	19h	1.29198	0.137457	130	9.39921	5.37348e-14
MEC8 - MEC50	MG1655_paGIBAC	19h	1.29198	0.137457	130	9.39921	5.37348e-14
MEC8 - MEC64	MG1655_paGIBAC	19h	1.29198	0.137457	130	9.39921	5.37348e-14
MEC16 - MEC32	MG1655_paGIBAC	19h	0.752853	0.137457	130	5.47702	2.13004e-06
MEC16 - MEC50	MG1655_paGIBAC	19h	0.752853	0.137457	130	5.47702	2.13004e-06
MEC16 - MEC64	MG1655_paGIBAC	19h	0.752853	0.137457	130	5.47702	2.13004e-06
MEC32 - MEC50	MG1655_paGIBAC	19h	1.33227e-15	0.137457	130	9.69227e-15	1
MEC32 - MEC64	MG1655_paGIBAC	19h	-6.66134e-16	0.137457	130	-4.84613e-15	1
MEC50 - MEC64	MG1655_paGIBAC	19h	-1.9984e-15	0.137457	130	-1.45384e-14	1
MEC8 - MEC16	MG1655_paGIBAC_SHV	19h	0.00989247	0.137457	130	0.0719679	0.999994
MEC8 - MEC32	MG1655_paGIBAC_SHV	19h	0.0926779	0.137457	130	0.674233	0.961639
MEC8 - MEC50	MG1655_paGIBAC_SHV	19h	0.253586	0.137457	130	1.84484	0.352597
MEC8 - MEC64	MG1655_paGIBAC_SHV	19h	0.101609	0.137457	130	0.739207	0.946872
MEC16 - MEC32	MG1655_paGIBAC_SHV	19h	0.0827854	0.137457	130	0.602265	0.974512
MEC16 - MEC50	MG1655_paGIBAC_SHV	19h	0.243694	0.137457	130	1.77288	0.393816
MEC16 - MEC64	MG1655_paGIBAC_SHV	19h	0.0917165	0.137457	130	0.667239	0.963046
MEC32 - MEC50	MG1655_paGIBAC_SHV	19h	0.160908	0.137457	130	1.17061	0.768073
MEC32 - MEC64	MG1655_paGIBAC_SHV	19h	0.00893106	0.137457	130	0.0649736	0.999996
MEC50 - MEC64	MG1655_paGIBAC_SHV	19h	-0.151977	0.137457	130	-1.10564	0.803313
MEC8 - MEC16	Kp1_paGIBAC	44h	NA	NA	NA	NA	NA
MEC8 - MEC32	Kp1_paGIBAC	44h	NA	NA	NA	NA	NA
MEC8 - MEC50	Kp1_paGIBAC	44h	NA	NA	NA	NA	NA
MEC8 - MEC64	Kp1_paGIBAC	44h	NA	NA	NA	NA	NA
MEC16 - MEC32	Kp1_paGIBAC	44h	NA	NA	NA	NA	NA
MEC16 - MEC50	Kp1_paGIBAC	44h	NA	NA	NA	NA	NA
MEC16 - MEC64	Kp1_paGIBAC	44h	NA	NA	NA	NA	NA
MEC32 - MEC50	Kp1_paGIBAC	44h	NA	NA	NA	NA	NA
MEC32 - MEC64	Kp1_paGIBAC	44h	NA	NA	NA	NA	NA
MEC50 - MEC64	Kp1_paGIBAC	44h	NA	NA	NA	NA	NA
MEC8 - MEC16	Kp1SHV_paGIBAC	44h	0.492207	0.137457	130	3.58081	0.00433115
MEC8 - MEC32	Kp1SHV_paGIBAC	44h	1.4897	0.137457	130	10.8376	3.5083e-14
MEC8 - MEC50	Kp1SHV_paGIBAC	44h	2.03655	0.137457	130	14.8159	3.55271e-15
MEC8 - MEC64	Kp1SHV_paGIBAC	44h	2.03655	0.137457	130	14.8159	3.55271e-15
MEC16 - MEC32	Kp1SHV_paGIBAC	44h	0.997488	0.137457	130	7.25674	3.20157e-10
MEC16 - MEC50	Kp1SHV_paGIBAC	44h	1.54434	0.137457	130	11.2351	2.44249e-14
MEC16 - MEC64	Kp1SHV_paGIBAC	44h	1.54434	0.137457	130	11.2351	2.44249e-14
MEC32 - MEC50	Kp1SHV_paGIBAC	44h	0.546854	0.137457	130	3.97837	0.00107044
MEC32 - MEC64	Kp1SHV_paGIBAC	44h	0.546854	0.137457	130	3.97837	0.00107044
MEC50 - MEC64	Kp1SHV_paGIBAC	44h	1.76248e-15	0.137457	130	1.28221e-14	1
MEC8 - MEC16	Kp1SHV_paGIBAC_SHV	44h	NA	NA	NA	NA	NA
MEC8 - MEC32	Kp1SHV_paGIBAC_SHV	44h	NA	NA	NA	NA	NA
MEC8 - MEC50	Kp1SHV_paGIBAC_SHV	44h	NA	NA	NA	NA	NA
MEC8 - MEC64	Kp1SHV_paGIBAC_SHV	44h	NA	NA	NA	NA	NA
MEC16 - MEC32	Kp1SHV_paGIBAC_SHV	44h	NA	NA	NA	NA	NA
MEC16 - MEC50	Kp1SHV_paGIBAC_SHV	44h	NA	NA	NA	NA	NA
MEC16 - MEC64	Kp1SHV_paGIBAC_SHV	44h	NA	NA	NA	NA	NA
MEC32 - MEC50	Kp1SHV_paGIBAC_SHV	44h	NA	NA	NA	NA	NA
MEC32 - MEC64	Kp1SHV_paGIBAC_SHV	44h	NA	NA	NA	NA	NA
MEC50 - MEC64	Kp1SHV_paGIBAC_SHV	44h	NA	NA	NA	NA	NA
MEC8 - MEC16	MG1655_paGIBAC	44h	0.616405	0.137457	130	4.48436	0.000153058
MEC8 - MEC32	MG1655_paGIBAC	44h	1.74402	0.137457	130	12.6878	4.44089e-15
MEC8 - MEC50	MG1655_paGIBAC	44h	1.98829	0.137457	130	14.4649	3.55271e-15
MEC8 - MEC64	MG1655_paGIBAC	44h	1.98829	0.137457	130	14.4649	3.55271e-15
MEC16 - MEC32	MG1655_paGIBAC	44h	1.12761	0.137457	130	8.2034	2.02371e-12
MEC16 - MEC50	MG1655_paGIBAC	44h	1.37189	0.137457	130	9.98051	4.81837e-14
MEC16 - MEC64	MG1655_paGIBAC	44h	1.37189	0.137457	130	9.98051	4.81837e-14
MEC32 - MEC50	MG1655_paGIBAC	44h	0.244276	0.137457	130	1.77711	0.391331
MEC32 - MEC64	MG1655_paGIBAC	44h	0.244276	0.137457	130	1.77711	0.391331
MEC50 - MEC64	MG1655_paGIBAC	44h	-8.88178e-16	0.137457	130	-6.46151e-15	1
MEC8 - MEC16	MG1655_paGIBAC_SHV	44h	0.101624	0.137457	130	0.739314	0.946845
MEC8 - MEC32	MG1655_paGIBAC_SHV	44h	0.0967259	0.137457	130	0.703682	0.95533
MEC8 - MEC50	MG1655_paGIBAC_SHV	44h	0.227013	0.137457	130	1.65153	0.46758
MEC8 - MEC64	MG1655_paGIBAC_SHV	44h	0.215061	0.137457	130	1.56457	0.522751
MEC16 - MEC32	MG1655_paGIBAC_SHV	44h	-0.00489784	0.137457	130	-0.0356319	1
MEC16 - MEC50	MG1655_paGIBAC_SHV	44h	0.12539	0.137457	130	0.912212	0.891766
MEC16 - MEC64	MG1655_paGIBAC_SHV	44h	0.113437	0.137457	130	0.825257	0.922388
MEC32 - MEC50	MG1655_paGIBAC_SHV	44h	0.130288	0.137457	130	0.947844	0.877519
MEC32 - MEC64	MG1655_paGIBAC_SHV	44h	0.118335	0.137457	130	0.860889	0.910557
MEC50 - MEC64	MG1655_paGIBAC_SHV	44h	-0.0119525	0.137457	130	-0.0869546	0.999987
MEC8 - MEC64	SHV	19h	2.12789	0.182246	284	11.6759	4.6585e-13
MEC8 - MEC100	SHV	19h	2.12789	0.182246	284	11.6759	4.6585e-13
MEC8 - MEC200	SHV	19h	2.12789	0.182246	284	11.6759	4.6585e-13
MEC16 - MEC32	SHV	19h	1.12792	0.182246	284	6.18901	4.41651e-08
MEC16 - MEC50	SHV	19h	1.20845	0.182246	284	6.63089	3.51981e-09
MEC16 - MEC64	SHV	19h	1.20845	0.182246	284	6.63089	3.51981e-09
MEC16 - MEC100	SHV	19h	1.20845	0.182246	284	6.63089	3.51981e-09
MEC16 - MEC200	SHV	19h	1.20845	0.182246	284	6.63089	3.51981e-09
MEC32 - MEC50	SHV	19h	0.0805309	0.182246	284	0.441881	0.999429
MEC32 - MEC64	SHV	19h	0.0805309	0.182246	284	0.441881	0.999429
MEC32 - MEC100	SHV	19h	0.0805309	0.182246	284	0.441881	0.999429
MEC32 - MEC200	SHV	19h	0.0805309	0.182246	284	0.441881	0.999429
MEC50 - MEC64	SHV	19h	-5.4956e-15	0.182246	284	-3.01549e-14	1
MEC50 - MEC100	SHV	19h	-1.36002e-15	0.182246	284	-7.46258e-15	1
MEC50 - MEC200	SHV	19h	-5.21805e-15	0.182246	284	-2.86319e-14	1
MEC64 - MEC100	SHV	19h	4.16334e-15	0.182246	284	2.28446e-14	1
MEC64 - MEC200	SHV	19h	3.33067e-16	0.182246	284	1.82757e-15	1
MEC100 - MEC200	SHV	19h	-3.88578e-15	0.182246	284	-2.13217e-14	1
MEC8 - MEC16	Kp1	44h	NA	NA	NA	NA	NA
MEC8 - MEC32	Kp1	44h	NA	NA	NA	NA	NA
MEC8 - MEC50	Kp1	44h	NA	NA	NA	NA	NA
MEC8 - MEC64	Kp1	44h	NA	NA	NA	NA	NA
MEC8 - MEC100	Kp1	44h	NA	NA	NA	NA	NA
MEC8 - MEC200	Kp1	44h	NA	NA	NA	NA	NA
MEC16 - MEC32	Kp1	44h	NA	NA	NA	NA	NA
MEC16 - MEC50	Kp1	44h	NA	NA	NA	NA	NA
MEC16 - MEC64	Kp1	44h	NA	NA	NA	NA	NA
MEC16 - MEC100	Kp1	44h	NA	NA	NA	NA	NA
MEC16 - MEC200	Kp1	44h	NA	NA	NA	NA	NA
MEC32 - MEC50	Kp1	44h	NA	NA	NA	NA	NA
MEC32 - MEC64	Kp1	44h	NA	NA	NA	NA	NA
MEC32 - MEC100	Kp1	44h	NA	NA	NA	NA	NA
MEC32 - MEC200	Kp1	44h	NA	NA	NA	NA	NA
MEC50 - MEC64	Kp1	44h	NA	NA	NA	NA	NA
MEC50 - MEC100	Kp1	44h	NA	NA	NA	NA	NA
MEC50 - MEC200	Kp1	44h	NA	NA	NA	NA	NA
MEC64 - MEC100	Kp1	44h	NA	NA	NA	NA	NA
MEC64 - MEC200	Kp1	44h	NA	NA	NA	NA	NA
MEC100 - MEC200	Kp1	44h	NA	NA	NA	NA	NA
MEC8 - MEC16	MG 1655	44h	0.467533	0.119308	284	3.91871	0.00105059
MEC8 - MEC32	MG 1655	44h	1.6456	0.119308	284	13.7929	4.56302e-13
MEC8 - MEC50	MG 1655	44h	2.14895	0.119308	284	18.0118	4.56302e-13
MEC8 - MEC64	MG 1655	44h	2.14895	0.119308	284	18.0118	4.56302e-13
MEC8 - MEC100	MG 1655	44h	NA	NA	NA	NA	NA
MEC8 - MEC200	MG 1655	44h	NA	NA	NA	NA	NA
MEC16 - MEC32	MG 1655	44h	1.17807	0.119308	284	9.87418	5.05374e-13
MEC16 - MEC50	MG 1655	44h	1.68142	0.119308	284	14.0931	4.56302e-13
MEC16 - MEC64	MG 1655	44h	1.68142	0.119308	284	14.0931	4.56302e-13
MEC16 - MEC100	MG 1655	44h	NA	NA	NA	NA	NA
MEC16 - MEC200	MG 1655	44h	NA	NA	NA	NA	NA
MEC32 - MEC50	MG 1655	44h	0.503349	0.119308	284	4.21891	0.000317456
MEC32 - MEC64	MG 1655	44h	0.503349	0.119308	284	4.21891	0.000317456
MEC32 - MEC100	MG 1655	44h	NA	NA	NA	NA	NA
MEC32 - MEC200	MG 1655	44h	NA	NA	NA	NA	NA
MEC50 - MEC64	MG 1655	44h	-3.9968e-15	0.119308	284	-3.34999e-14	1
MEC50 - MEC100	MG 1655	44h	NA	NA	NA	NA	NA
MEC50 - MEC200	MG 1655	44h	NA	NA	NA	NA	NA
MEC64 - MEC100	MG 1655	44h	NA	NA	NA	NA	NA
MEC64 - MEC200	MG 1655	44h	NA	NA	NA	NA	NA
MEC100 - MEC200	MG 1655	44h	NA	NA	NA	NA	NA
MEC8 - MEC16	mrdA_2	44h	NA	NA	NA	NA	NA
MEC8 - MEC32	mrdA_2	44h	NA	NA	NA	NA	NA
MEC8 - MEC50	mrdA_2	44h	NA	NA	NA	NA	NA
MEC8 - MEC64	mrdA_2	44h	NA	NA	NA	NA	NA
MEC8 - MEC100	mrdA_2	44h	NA	NA	NA	NA	NA
MEC8 - MEC200	mrdA_2	44h	NA	NA	NA	NA	NA
MEC16 - MEC32	mrdA_2	44h	NA	NA	NA	NA	NA
MEC16 - MEC50	mrdA_2	44h	NA	NA	NA	NA	NA
MEC16 - MEC64	mrdA_2	44h	NA	NA	NA	NA	NA
MEC16 - MEC100	mrdA_2	44h	NA	NA	NA	NA	NA
MEC16 - MEC200	mrdA_2	44h	NA	NA	NA	NA	NA
MEC32 - MEC50	mrdA_2	44h	NA	NA	NA	NA	NA
MEC32 - MEC64	mrdA_2	44h	NA	NA	NA	NA	NA
MEC32 - MEC100	mrdA_2	44h	NA	NA	NA	NA	NA
MEC32 - MEC200	mrdA_2	44h	NA	NA	NA	NA	NA
MEC50 - MEC64	mrdA_2	44h	NA	NA	NA	NA	NA
MEC50 - MEC100	mrdA_2	44h	NA	NA	NA	NA	NA
MEC50 - MEC200	mrdA_2	44h	NA	NA	NA	NA	NA
MEC64 - MEC100	mrdA_2	44h	NA	NA	NA	NA	NA
MEC64 - MEC200	mrdA_2	44h	NA	NA	NA	NA	NA
MEC100 - MEC200	mrdA_2	44h	NA	NA	NA	NA	NA
MEC8 - MEC16	SHV	44h	0.789564	0.182246	284	4.33241	0.000406877
MEC8 - MEC32	SHV	44h	1.89786	0.182246	284	10.4138	5.1914e-13
MEC8 - MEC50	SHV	44h	2.3158	0.182246	284	12.707	4.56302e-13
MEC8 - MEC64	SHV	44h	2.3158	0.182246	284	12.707	4.56302e-13
MEC8 - MEC100	SHV	44h	2.3158	0.182246	284	12.707	4.56302e-13
MEC8 - MEC200	SHV	44h	2.3158	0.182246	284	12.707	4.56302e-13
MEC16 - MEC32	SHV	44h	1.1083	0.182246	284	6.08135	8.0252e-08
MEC16 - MEC50	SHV	44h	1.52623	0.182246	284	8.37459	5.80647e-13
MEC16 - MEC64	SHV	44h	1.52623	0.182246	284	8.37459	5.80647e-13
MEC16 - MEC100	SHV	44h	1.52623	0.182246	284	8.37459	5.80647e-13
MEC16 - MEC200	SHV	44h	1.52623	0.182246	284	8.37459	5.80647e-13
MEC32 - MEC50	SHV	44h	0.417933	0.182246	284	2.29324	0.250874
MEC32 - MEC64	SHV	44h	0.417933	0.182246	284	2.29324	0.250874
MEC32 - MEC100	SHV	44h	0.417933	0.182246	284	2.29324	0.250874
MEC32 - MEC200	SHV	44h	0.417933	0.182246	284	2.29324	0.250874
MEC50 - MEC64	SHV	44h	-4.32987e-15	0.182246	284	-2.37584e-14	1
MEC50 - MEC100	SHV	44h	-2.83107e-15	0.182246	284	-1.55344e-14	1
MEC50 - MEC200	SHV	44h	-4.60743e-15	0.182246	284	-2.52814e-14	1
MEC64 - MEC100	SHV	44h	1.4988e-15	0.182246	284	8.22407e-15	1
MEC64 - MEC200	SHV	44h	-2.77556e-16	0.182246	284	-1.52298e-15	1
MEC100 - MEC200	SHV	44h	-1.77636e-15	0.182246	284	-9.74704e-15	1

## Sheet: C-Strain effect
Table S3. Statistics of MECR colony frequencies of Kp1 and E. coli MG1655 expressing blaSHV-11 on the monocopy plasmid paGIBAC1
(C) Three-way ANOVA : Strain effect
Comparison	MEC concentration	Time	Estimate	Standard Error	Degree of freedom	T.ratio	P.value
Kp1_paGIBAC - Kp1SHV_paGIBAC	8	15h	1.10868	0.137457	130	8.06563	4.2395e-12
Kp1_paGIBAC - Kp1SHV_paGIBAC_SHV	8	15h	0.077641	0.137457	130	0.564839	0.979874
Kp1_paGIBAC - MG1655_paGIBAC	8	15h	2.84931	0.137457	130	20.7288	3.55271e-15
Kp1_paGIBAC - MG1655_paGIBAC_SHV	8	15h	2.84931	0.137457	130	20.7288	3.55271e-15
Kp1SHV_paGIBAC - Kp1SHV_paGIBAC_SHV	8	15h	-1.03103	0.137457	130	-7.5008	8.80713e-11
Kp1SHV_paGIBAC - MG1655_paGIBAC	8	15h	1.74063	0.137457	130	12.6631	4.66294e-15
Kp1SHV_paGIBAC - MG1655_paGIBAC_SHV	8	15h	1.74063	0.137457	130	12.6631	4.66294e-15
Kp1SHV_paGIBAC_SHV - MG1655_paGIBAC	8	15h	2.77167	0.137457	130	20.1639	3.55271e-15
Kp1SHV_paGIBAC_SHV - MG1655_paGIBAC_SHV	8	15h	2.77167	0.137457	130	20.1639	3.55271e-15
MG1655_paGIBAC - MG1655_paGIBAC_SHV	8	15h	0	0.137457	130	0	1
Kp1_paGIBAC - Kp1SHV_paGIBAC	16	15h	1.65944	0.137457	130	12.0725	8.88178e-15
Kp1_paGIBAC - Kp1SHV_paGIBAC_SHV	16	15h	-0.0254091	0.137457	130	-0.184852	0.999736
Kp1_paGIBAC - MG1655_paGIBAC	16	15h	2.71553	0.137457	130	19.7555	3.55271e-15
Kp1_paGIBAC - MG1655_paGIBAC_SHV	16	15h	2.71553	0.137457	130	19.7555	3.55271e-15
Kp1SHV_paGIBAC - Kp1SHV_paGIBAC_SHV	16	15h	-1.68485	0.137457	130	-12.2573	6.66134e-15
Kp1SHV_paGIBAC - MG1655_paGIBAC	16	15h	1.05609	0.137457	130	7.68307	3.32678e-11
Kp1SHV_paGIBAC - MG1655_paGIBAC_SHV	16	15h	1.05609	0.137457	130	7.68307	3.32678e-11
Kp1SHV_paGIBAC_SHV - MG1655_paGIBAC	16	15h	2.74094	0.137457	130	19.9404	3.55271e-15
Kp1SHV_paGIBAC_SHV - MG1655_paGIBAC_SHV	16	15h	2.74094	0.137457	130	19.9404	3.55271e-15
MG1655_paGIBAC - MG1655_paGIBAC_SHV	16	15h	-1.05471e-15	0.137457	130	-7.67305e-15	1
Kp1_paGIBAC - Kp1SHV_paGIBAC	32	15h	2.78936	0.137457	130	20.2926	3.55271e-15
Kp1_paGIBAC - Kp1SHV_paGIBAC_SHV	32	15h	0.0593777	0.137457	130	0.431974	0.992672
Kp1_paGIBAC - MG1655_paGIBAC	32	15h	2.78936	0.137457	130	20.2926	3.55271e-15
Kp1_paGIBAC - MG1655_paGIBAC_SHV	32	15h	2.78936	0.137457	130	20.2926	3.55271e-15
Kp1SHV_paGIBAC - Kp1SHV_paGIBAC_SHV	32	15h	-2.72998	0.137457	130	-19.8607	3.55271e-15
Kp1SHV_paGIBAC - MG1655_paGIBAC	32	15h	1.71391e-15	0.137457	130	1.24687e-14	1
Kp1SHV_paGIBAC - MG1655_paGIBAC_SHV	32	15h	-5.41234e-16	0.137457	130	-3.93748e-15	1
Kp1SHV_paGIBAC_SHV - MG1655_paGIBAC	32	15h	2.72998	0.137457	130	19.8607	3.55271e-15
Kp1SHV_paGIBAC_SHV - MG1655_paGIBAC_SHV	32	15h	2.72998	0.137457	130	19.8607	3.55271e-15
MG1655_paGIBAC - MG1655_paGIBAC_SHV	32	15h	-2.25514e-15	0.137457	130	-1.64062e-14	1
Kp1_paGIBAC - Kp1SHV_paGIBAC	50	15h	2.68963	0.137457	130	19.5671	3.55271e-15
Kp1_paGIBAC - Kp1SHV_paGIBAC_SHV	50	15h	0.121878	0.137457	130	0.886664	0.901377
Kp1_paGIBAC - MG1655_paGIBAC	50	15h	2.76119	0.137457	130	20.0877	3.55271e-15
Kp1_paGIBAC - MG1655_paGIBAC_SHV	50	15h	2.76119	0.137457	130	20.0877	3.55271e-15
Kp1SHV_paGIBAC - Kp1SHV_paGIBAC_SHV	50	15h	-2.56775	0.137457	130	-18.6805	3.55271e-15
Kp1SHV_paGIBAC - MG1655_paGIBAC	50	15h	0.0715567	0.137457	130	0.520576	0.985148
Kp1SHV_paGIBAC - MG1655_paGIBAC_SHV	50	15h	0.0715567	0.137457	130	0.520576	0.985148
Kp1SHV_paGIBAC_SHV - MG1655_paGIBAC	50	15h	2.63931	0.137457	130	19.201	3.55271e-15
Kp1SHV_paGIBAC_SHV - MG1655_paGIBAC_SHV	50	15h	2.63931	0.137457	130	19.201	3.55271e-15
MG1655_paGIBAC - MG1655_paGIBAC_SHV	50	15h	-1.30451e-15	0.137457	130	-9.49035e-15	1
Kp1_paGIBAC - Kp1SHV_paGIBAC	64	15h	2.73716	0.137457	130	19.9129	3.55271e-15
Kp1_paGIBAC - Kp1SHV_paGIBAC_SHV	64	15h	0.153029	0.137457	130	1.11329	0.799291
Kp1_paGIBAC - MG1655_paGIBAC	64	15h	2.73716	0.137457	130	19.9129	3.55271e-15
Kp1_paGIBAC - MG1655_paGIBAC_SHV	64	15h	2.73716	0.137457	130	19.9129	3.55271e-15
Kp1SHV_paGIBAC - Kp1SHV_paGIBAC_SHV	64	15h	-2.58414	0.137457	130	-18.7996	3.55271e-15
Kp1SHV_paGIBAC - MG1655_paGIBAC	64	15h	-1.38778e-17	0.137457	130	-1.00961e-16	1
Kp1SHV_paGIBAC - MG1655_paGIBAC_SHV	64	15h	-6.245e-16	0.137457	130	-4.54325e-15	1
Kp1SHV_paGIBAC_SHV - MG1655_paGIBAC	64	15h	2.58414	0.137457	130	18.7996	3.55271e-15
Kp1SHV_paGIBAC_SHV - MG1655_paGIBAC_SHV	64	15h	2.58414	0.137457	130	18.7996	3.55271e-15
MG1655_paGIBAC - MG1655_paGIBAC_SHV	64	15h	-6.10623e-16	0.137457	130	-4.44229e-15	1
Kp1_paGIBAC - Kp1SHV_paGIBAC	8	19h	1.20156	0.137457	130	8.7414	1.52323e-13
Kp1_paGIBAC - Kp1SHV_paGIBAC_SHV	8	19h	0.23194	0.137457	130	1.68736	0.445324
Kp1_paGIBAC - MG1655_paGIBAC	8	19h	1.74013	0.137457	130	12.6594	4.66294e-15
Kp1_paGIBAC - MG1655_paGIBAC_SHV	8	19h	1.40291	0.137457	130	10.2062	4.74065e-14
Kp1SHV_paGIBAC - Kp1SHV_paGIBAC_SHV	8	19h	-0.969625	0.137457	130	-7.05404	9.23591e-10
Kp1SHV_paGIBAC - MG1655_paGIBAC	8	19h	0.538562	0.137457	130	3.91805	0.00133365
Kp1SHV_paGIBAC - MG1655_paGIBAC_SHV	8	19h	0.201347	0.137457	130	1.4648	0.587096
Kp1SHV_paGIBAC_SHV - MG1655_paGIBAC	8	19h	1.50819	0.137457	130	10.9721	3.17524e-14
Kp1SHV_paGIBAC_SHV - MG1655_paGIBAC_SHV	8	19h	1.17097	0.137457	130	8.51884	3.9968e-13
MG1655_paGIBAC - MG1655_paGIBAC_SHV	8	19h	-0.337215	0.137457	130	-2.45324	0.108012
Kp1_paGIBAC - Kp1SHV_paGIBAC	16	19h	1.55022	0.137457	130	11.2778	2.32037e-14
Kp1_paGIBAC - Kp1SHV_paGIBAC_SHV	16	19h	0.128189	0.137457	130	0.932578	0.883742
Kp1_paGIBAC - MG1655_paGIBAC	16	19h	2.14995	0.137457	130	15.6409	3.55271e-15
Kp1_paGIBAC - MG1655_paGIBAC_SHV	16	19h	1.28349	0.137457	130	9.33744	5.55112e-14
Kp1SHV_paGIBAC - Kp1SHV_paGIBAC_SHV	16	19h	-1.42203	0.137457	130	-10.3453	4.50751e-14
Kp1SHV_paGIBAC - MG1655_paGIBAC	16	19h	0.599732	0.137457	130	4.36306	0.000247866
Kp1SHV_paGIBAC - MG1655_paGIBAC_SHV	16	19h	-0.266721	0.137457	130	-1.9404	0.301452
Kp1SHV_paGIBAC_SHV - MG1655_paGIBAC	16	19h	2.02176	0.137457	130	14.7083	3.55271e-15
Kp1SHV_paGIBAC_SHV - MG1655_paGIBAC_SHV	16	19h	1.15531	0.137457	130	8.40487	7.01994e-13
MG1655_paGIBAC - MG1655_paGIBAC_SHV	16	19h	-0.866453	0.137457	130	-6.30346	4.15793e-08
Kp1_paGIBAC - Kp1SHV_paGIBAC	32	19h	2.95675	0.137457	130	21.5104	3.55271e-15
Kp1_paGIBAC - Kp1SHV_paGIBAC_SHV	32	19h	0.202925	0.137457	130	1.47628	0.579681
Kp1_paGIBAC - MG1655_paGIBAC	32	19h	2.95675	0.137457	130	21.5104	3.55271e-15
Kp1_paGIBAC - MG1655_paGIBAC_SHV	32	19h	1.42023	0.137457	130	10.3322	4.4853e-14
Kp1SHV_paGIBAC - Kp1SHV_paGIBAC_SHV	32	19h	-2.75382	0.137457	130	-20.0341	3.55271e-15
Kp1SHV_paGIBAC - MG1655_paGIBAC	32	19h	-6.66134e-16	0.137457	130	-4.84613e-15	1
Kp1SHV_paGIBAC - MG1655_paGIBAC_SHV	32	19h	-1.53652	0.137457	130	-11.1782	2.60902e-14
Kp1SHV_paGIBAC_SHV - MG1655_paGIBAC	32	19h	2.75382	0.137457	130	20.0341	3.55271e-15
Kp1SHV_paGIBAC_SHV - MG1655_paGIBAC_SHV	32	19h	1.2173	0.137457	130	8.85588	1.02807e-13
MG1655_paGIBAC - MG1655_paGIBAC_SHV	32	19h	-1.53652	0.137457	130	-11.1782	2.60902e-14
Kp1_paGIBAC - Kp1SHV_paGIBAC	50	19h	2.99824	0.137457	130	21.8122	3.55271e-15
Kp1_paGIBAC - Kp1SHV_paGIBAC_SHV	50	19h	0.30342	0.137457	130	2.20738	0.183514
Kp1_paGIBAC - MG1655_paGIBAC	50	19h	2.99824	0.137457	130	21.8122	3.55271e-15
Kp1_paGIBAC - MG1655_paGIBAC_SHV	50	19h	1.62263	0.137457	130	11.8046	1.24345e-14
Kp1SHV_paGIBAC - Kp1SHV_paGIBAC_SHV	50	19h	-2.69482	0.137457	130	-19.6049	3.55271e-15
Kp1SHV_paGIBAC - MG1655_paGIBAC	50	19h	1.77636e-15	0.137457	130	1.2923e-14	1
Kp1SHV_paGIBAC - MG1655_paGIBAC_SHV	50	19h	-1.37561	0.137457	130	-10.0076	5.06262e-14
Kp1SHV_paGIBAC_SHV - MG1655_paGIBAC	50	19h	2.69482	0.137457	130	19.6049	3.55271e-15
Kp1SHV_paGIBAC_SHV - MG1655_paGIBAC_SHV	50	19h	1.31921	0.137457	130	9.59725	5.17364e-14
MG1655_paGIBAC - MG1655_paGIBAC_SHV	50	19h	-1.37561	0.137457	130	-10.0076	5.06262e-14
Kp1_paGIBAC - Kp1SHV_paGIBAC	64	19h	3.03448	0.137457	130	22.0759	3.55271e-15
Kp1_paGIBAC - Kp1SHV_paGIBAC_SHV	64	19h	0.407452	0.137457	130	2.96422	0.029201
Kp1_paGIBAC - MG1655_paGIBAC	64	19h	3.03448	0.137457	130	22.0759	3.55271e-15
Kp1_paGIBAC - MG1655_paGIBAC_SHV	64	19h	1.50689	0.137457	130	10.9626	3.15303e-14
Kp1SHV_paGIBAC - Kp1SHV_paGIBAC_SHV	64	19h	-2.62702	0.137457	130	-19.1116	3.55271e-15
Kp1SHV_paGIBAC - MG1655_paGIBAC	64	19h	-1.55431e-15	0.137457	130	-1.13076e-14	1
Kp1SHV_paGIBAC - MG1655_paGIBAC_SHV	64	19h	-1.52759	0.137457	130	-11.1132	2.91989e-14
Kp1SHV_paGIBAC_SHV - MG1655_paGIBAC	64	19h	2.62702	0.137457	130	19.1116	3.55271e-15
Kp1SHV_paGIBAC_SHV - MG1655_paGIBAC_SHV	64	19h	1.09943	0.137457	130	7.9984	6.09446e-12
MG1655_paGIBAC - MG1655_paGIBAC_SHV	64	19h	-1.52759	0.137457	130	-11.1132	2.91989e-14
Kp1_paGIBAC - Kp1SHV_paGIBAC	8	44h	NA	NA	NA	NA	NA
Kp1_paGIBAC - Kp1SHV_paGIBAC_SHV	8	44h	NA	NA	NA	NA	NA
Kp1_paGIBAC - MG1655_paGIBAC	8	44h	NA	NA	NA	NA	NA
Kp1_paGIBAC - MG1655_paGIBAC_SHV	8	44h	NA	NA	NA	NA	NA
Kp1SHV_paGIBAC - Kp1SHV_paGIBAC_SHV	8	44h	NA	NA	NA	NA	NA
Kp1SHV_paGIBAC - MG1655_paGIBAC	8	44h	0.0482562	0.137457	130	0.351064	0.934358
Kp1SHV_paGIBAC - MG1655_paGIBAC_SHV	8	44h	-0.169051	0.137457	130	-1.22985	0.437794
Kp1SHV_paGIBAC_SHV - MG1655_paGIBAC	8	44h	NA	NA	NA	NA	NA
Kp1SHV_paGIBAC_SHV - MG1655_paGIBAC_SHV	8	44h	NA	NA	NA	NA	NA
MG1655_paGIBAC - MG1655_paGIBAC_SHV	8	44h	-0.217307	0.137457	130	-1.58091	0.257519
Kp1_paGIBAC - Kp1SHV_paGIBAC	16	44h	NA	NA	NA	NA	NA
Kp1_paGIBAC - Kp1SHV_paGIBAC_SHV	16	44h	NA	NA	NA	NA	NA
Kp1_paGIBAC - MG1655_paGIBAC	16	44h	NA	NA	NA	NA	NA
Kp1_paGIBAC - MG1655_paGIBAC_SHV	16	44h	NA	NA	NA	NA	NA
Kp1SHV_paGIBAC - Kp1SHV_paGIBAC_SHV	16	44h	NA	NA	NA	NA	NA
Kp1SHV_paGIBAC - MG1655_paGIBAC	16	44h	0.172454	0.137457	130	1.25461	0.423469
Kp1SHV_paGIBAC - MG1655_paGIBAC_SHV	16	44h	-0.559634	0.137457	130	-4.07135	0.000236923
Kp1SHV_paGIBAC_SHV - MG1655_paGIBAC	16	44h	NA	NA	NA	NA	NA
Kp1SHV_paGIBAC_SHV - MG1655_paGIBAC_SHV	16	44h	NA	NA	NA	NA	NA
MG1655_paGIBAC - MG1655_paGIBAC_SHV	16	44h	-0.732088	0.137457	130	-5.32595	1.27944e-06
Kp1_paGIBAC - Kp1SHV_paGIBAC	32	44h	NA	NA	NA	NA	NA
Kp1_paGIBAC - Kp1SHV_paGIBAC_SHV	32	44h	NA	NA	NA	NA	NA
Kp1_paGIBAC - MG1655_paGIBAC	32	44h	NA	NA	NA	NA	NA
Kp1_paGIBAC - MG1655_paGIBAC_SHV	32	44h	NA	NA	NA	NA	NA
Kp1SHV_paGIBAC - Kp1SHV_paGIBAC_SHV	32	44h	NA	NA	NA	NA	NA
Kp1SHV_paGIBAC - MG1655_paGIBAC	32	44h	0.302578	0.137457	130	2.20126	0.0747225
Kp1SHV_paGIBAC - MG1655_paGIBAC_SHV	32	44h	-1.56202	0.137457	130	-11.3637	1.42109e-14
Kp1SHV_paGIBAC_SHV - MG1655_paGIBAC	32	44h	NA	NA	NA	NA	NA
Kp1SHV_paGIBAC_SHV - MG1655_paGIBAC_SHV	32	44h	NA	NA	NA	NA	NA
MG1655_paGIBAC - MG1655_paGIBAC_SHV	32	44h	-1.8646	0.137457	130	-13.565	3.55271e-15
Kp1_paGIBAC - Kp1SHV_paGIBAC	50	44h	NA	NA	NA	NA	NA
Kp1_paGIBAC - Kp1SHV_paGIBAC_SHV	50	44h	NA	NA	NA	NA	NA
Kp1_paGIBAC - MG1655_paGIBAC	50	44h	NA	NA	NA	NA	NA
Kp1_paGIBAC - MG1655_paGIBAC_SHV	50	44h	NA	NA	NA	NA	NA
Kp1SHV_paGIBAC - Kp1SHV_paGIBAC_SHV	50	44h	NA	NA	NA	NA	NA
Kp1SHV_paGIBAC - MG1655_paGIBAC	50	44h	-4.44089e-16	0.137457	130	-3.23076e-15	1
Kp1SHV_paGIBAC - MG1655_paGIBAC_SHV	50	44h	-1.97859	0.137457	130	-14.3942	3.55271e-15
Kp1SHV_paGIBAC_SHV - MG1655_paGIBAC	50	44h	NA	NA	NA	NA	NA
Kp1SHV_paGIBAC_SHV - MG1655_paGIBAC_SHV	50	44h	NA	NA	NA	NA	NA
MG1655_paGIBAC - MG1655_paGIBAC_SHV	50	44h	-1.97859	0.137457	130	-14.3942	3.55271e-15
Kp1_paGIBAC - Kp1SHV_paGIBAC	64	44h	NA	NA	NA	NA	NA
Kp1_paGIBAC - Kp1SHV_paGIBAC_SHV	64	44h	NA	NA	NA	NA	NA
Kp1_paGIBAC - MG1655_paGIBAC	64	44h	NA	NA	NA	NA	NA
Kp1_paGIBAC - MG1655_paGIBAC_SHV	64	44h	NA	NA	NA	NA	NA
Kp1SHV_paGIBAC - Kp1SHV_paGIBAC_SHV	64	44h	NA	NA	NA	NA	NA
Kp1SHV_paGIBAC - MG1655_paGIBAC	64	44h	-3.33067e-15	0.137457	130	-2.42307e-14	1
Kp1SHV_paGIBAC - MG1655_paGIBAC_SHV	64	44h	-1.99054	0.137457	130	-14.4812	3.55271e-15
Kp1SHV_paGIBAC_SHV - MG1655_paGIBAC	64	44h	NA	NA	NA	NA	NA
Kp1SHV_paGIBAC_SHV - MG1655_paGIBAC_SHV	64	44h	NA	NA	NA	NA	NA
MG1655_paGIBAC - MG1655_paGIBAC_SHV	64	44h	-1.99054	0.137457	130	-14.4812	3.55271e-15

## Sheet: D-Time effect
Table S3. Statistics of MECR colony frequencies of Kp1 and E. coli MG1655 expressing blaSHV-11 on the monocopy plasmid paGIBAC1
(D) Three-way ANOVA : Time effect
Comparison	Strain	MEC concentration	Estimate	Standard Error	Degree of freedom	T.ratio	P.value
15h - 19h	Kp1_paGIBAC	8	-0.182803	0.137457	130	-1.32989	0.185882
15h - 44h	Kp1_paGIBAC	8	NA	NA	NA	NA	NA
19h - 44h	Kp1_paGIBAC	8	NA	NA	NA	NA	NA
15h - 19h	Kp1SHV_paGIBAC	8	-0.0899138	0.137457	130	-0.654125	0.790364
15h - 44h	Kp1SHV_paGIBAC	8	-0.295917	0.137457	130	-2.1528	0.0834042
19h - 44h	Kp1SHV_paGIBAC	8	-0.206003	0.137457	130	-1.49867	0.294915
15h - 19h	Kp1SHV_paGIBAC_SHV	8	-0.028504	0.137457	130	-0.207367	0.836048
15h - 44h	Kp1SHV_paGIBAC_SHV	8	NA	NA	NA	NA	NA
19h - 44h	Kp1SHV_paGIBAC_SHV	8	NA	NA	NA	NA	NA
15h - 19h	MG1655_paGIBAC	8	-1.29198	0.137457	130	-9.39921	3.28626e-14
15h - 44h	MG1655_paGIBAC	8	-1.98829	0.137457	130	-14.4649	3.55271e-15
19h - 44h	MG1655_paGIBAC	8	-0.696308	0.137457	130	-5.06566	4.0666e-06
15h - 19h	MG1655_paGIBAC_SHV	8	-1.6292	0.137457	130	-11.8525	8.43769e-15
15h - 44h	MG1655_paGIBAC_SHV	8	-2.2056	0.137457	130	-16.0458	3.55271e-15
19h - 44h	MG1655_paGIBAC_SHV	8	-0.576401	0.137457	130	-4.19332	0.000148673
15h - 19h	Kp1_paGIBAC	16	-0.187269	0.137457	130	-1.36238	0.175433
15h - 44h	Kp1_paGIBAC	16	NA	NA	NA	NA	NA
19h - 44h	Kp1_paGIBAC	16	NA	NA	NA	NA	NA
15h - 19h	Kp1SHV_paGIBAC	16	-0.296495	0.137457	130	-2.15701	0.0826186
15h - 44h	Kp1SHV_paGIBAC	16	-0.488252	0.137457	130	-3.55204	0.00153743
19h - 44h	Kp1SHV_paGIBAC	16	-0.191757	0.137457	130	-1.39503	0.346468
15h - 19h	Kp1SHV_paGIBAC_SHV	16	-0.0336704	0.137457	130	-0.244953	0.806879
15h - 44h	Kp1SHV_paGIBAC_SHV	16	NA	NA	NA	NA	NA
19h - 44h	Kp1SHV_paGIBAC_SHV	16	NA	NA	NA	NA	NA
15h - 19h	MG1655_paGIBAC	16	-0.752853	0.137457	130	-5.47702	6.43789e-07
15h - 44h	MG1655_paGIBAC	16	-1.37189	0.137457	130	-9.98051	3.01981e-14
19h - 44h	MG1655_paGIBAC	16	-0.619035	0.137457	130	-4.50349	4.35544e-05
15h - 19h	MG1655_paGIBAC_SHV	16	-1.61931	0.137457	130	-11.7805	9.32587e-15
15h - 44h	MG1655_paGIBAC_SHV	16	-2.10398	0.137457	130	-15.3065	3.55271e-15
19h - 44h	MG1655_paGIBAC_SHV	16	-0.484669	0.137457	130	-3.52598	0.00168019
15h - 19h	Kp1_paGIBAC	32	-0.167386	0.137457	130	-1.21774	0.22553
15h - 44h	Kp1_paGIBAC	32	NA	NA	NA	NA	NA
19h - 44h	Kp1_paGIBAC	32	NA	NA	NA	NA	NA
15h - 19h	Kp1SHV_paGIBAC	32	0	0.137457	130	0	1
15h - 44h	Kp1SHV_paGIBAC	32	-0.546854	0.137457	130	-3.97837	0.000335723
19h - 44h	Kp1SHV_paGIBAC	32	-0.546854	0.137457	130	-3.97837	0.000335723
15h - 19h	Kp1SHV_paGIBAC_SHV	32	-0.0238385	0.137457	130	-0.173425	0.862587
15h - 44h	Kp1SHV_paGIBAC_SHV	32	NA	NA	NA	NA	NA
19h - 44h	Kp1SHV_paGIBAC_SHV	32	NA	NA	NA	NA	NA
15h - 19h	MG1655_paGIBAC	32	-2.44249e-15	0.137457	130	-1.77692e-14	1
15h - 44h	MG1655_paGIBAC	32	-0.244276	0.137457	130	-1.77711	0.181317
19h - 44h	MG1655_paGIBAC	32	-0.244276	0.137457	130	-1.77711	0.181317
15h - 19h	MG1655_paGIBAC_SHV	32	-1.53652	0.137457	130	-11.1782	1.70974e-14
15h - 44h	MG1655_paGIBAC_SHV	32	-2.10887	0.137457	130	-15.3421	3.55271e-15
19h - 44h	MG1655_paGIBAC_SHV	32	-0.572353	0.137457	130	-4.16388	0.000166524
15h - 19h	Kp1_paGIBAC	50	-0.23705	0.137457	130	-1.72454	0.0869868
15h - 44h	Kp1_paGIBAC	50	NA	NA	NA	NA	NA
19h - 44h	Kp1_paGIBAC	50	NA	NA	NA	NA	NA
15h - 19h	Kp1SHV_paGIBAC	50	0.0715567	0.137457	130	0.520576	0.861438
15h - 44h	Kp1SHV_paGIBAC	50	0.0715567	0.137457	130	0.520576	0.861438
19h - 44h	Kp1SHV_paGIBAC	50	1.30451e-15	0.137457	130	9.49035e-15	1
15h - 19h	Kp1SHV_paGIBAC_SHV	50	-0.055508	0.137457	130	-0.403822	0.687007
15h - 44h	Kp1SHV_paGIBAC_SHV	50	NA	NA	NA	NA	NA
19h - 44h	Kp1SHV_paGIBAC_SHV	50	NA	NA	NA	NA	NA
15h - 19h	MG1655_paGIBAC	50	-2.22045e-16	0.137457	130	-1.61538e-15	1
15h - 44h	MG1655_paGIBAC	50	-1.33227e-15	0.137457	130	-9.69227e-15	1
19h - 44h	MG1655_paGIBAC	50	-1.11022e-15	0.137457	130	-8.07689e-15	1
15h - 19h	MG1655_paGIBAC_SHV	50	-1.37561	0.137457	130	-10.0076	3.17524e-14
15h - 44h	MG1655_paGIBAC_SHV	50	-1.97859	0.137457	130	-14.3942	3.55271e-15
19h - 44h	MG1655_paGIBAC_SHV	50	-0.602974	0.137457	130	-4.38664	6.96573e-05
15h - 19h	Kp1_paGIBAC	64	-0.297312	0.137457	130	-2.16295	0.0323748
15h - 44h	Kp1_paGIBAC	64	NA	NA	NA	NA	NA
19h - 44h	Kp1_paGIBAC	64	NA	NA	NA	NA	NA
15h - 19h	Kp1SHV_paGIBAC	64	5.55112e-17	0.137457	130	4.03845e-16	1
15h - 44h	Kp1SHV_paGIBAC	64	1.70697e-15	0.137457	130	1.24182e-14	1
19h - 44h	Kp1SHV_paGIBAC	64	1.67921e-15	0.137457	130	1.22163e-14	1
15h - 19h	Kp1SHV_paGIBAC_SHV	64	-0.0428886	0.137457	130	-0.312015	0.755529
15h - 44h	Kp1SHV_paGIBAC_SHV	64	NA	NA	NA	NA	NA
19h - 44h	Kp1SHV_paGIBAC_SHV	64	NA	NA	NA	NA	NA
15h - 19h	MG1655_paGIBAC	64	-1.55431e-15	0.137457	130	-1.13076e-14	1
15h - 44h	MG1655_paGIBAC	64	-1.55431e-15	0.137457	130	-1.13076e-14	1
19h - 44h	MG1655_paGIBAC	64	0	0.137457	130	0	1
15h - 19h	MG1655_paGIBAC_SHV	64	-1.52759	0.137457	130	-11.1132	1.88738e-14
15h - 44h	MG1655_paGIBAC_SHV	64	-1.99054	0.137457	130	-14.4812	3.55271e-15
19h - 44h	MG1655_paGIBAC_SHV	64	-0.462949	0.137457	130	-3.36796	0.00284724
15h - 19h	MG 1655	200	NA	NA	NA	NA	NA
15h - 44h	MG 1655	200	NA	NA	NA	NA	NA
19h - 44h	MG 1655	200	NA	NA	NA	NA	NA
15h - 19h	mrdA_2	200	-0.241309	0.157829	284	-1.52893	0.127396
15h - 44h	mrdA_2	200	NA	NA	NA	NA	NA
19h - 44h	mrdA_2	200	NA	NA	NA	NA	NA
15h - 19h	SHV	200	1.9984e-15	0.182246	284	1.09654e-14	1
15h - 44h	SHV	200	1.11022e-16	0.182246	284	6.0919e-16	1
19h - 44h	SHV	200	-1.88738e-15	0.182246	284	-1.03562e-14	1
