# Supplementary material for: The mecillinam resistome in Klebsiella pneumoniae: how resistance to a one-target β-lactam triggers a diversity of responses
Source: Antimicrob Agents Chemother. 2026 Feb 3;70(3):e01207-25. doi: 10.1128/aac.01207-25 (PMC12959161; doi:10.1128/aac.01207-25)
Supplement: Table S5 — MECR mutated strains. [file aac.01207-25-s0005.xlsx]

## Sheet: Feuil1
Table S5. MECR mutated strains
Parental strain	Mutant name#	MEC*	Mutation $	Position &	Genome position	Gene	Code NCBI reference Kp strain (CP003200.1)	Annotation	Locus Tag
Kp1	MR128	50
	MR129	50	G→A intergenic	nt -156	2,010,721	ldcA / emtA	ldcA : WP_046043561.1 (Kp1 SB5881); emtA : AEW62013.1	ldcA : muramoyltetrapeptide carboxypeptidase ; emtA : membrane-bound lytic murein transglycosylase E	ENJAKFCB_01907/ENJAKFCB_01908
		50	(CTG)4→3	nt 502	5,377,909	cpxA	AEW58769.1	two-component sensor protein	ENJAKFCB_05089
	MR130	50
	MR131	50	IS903	nt 885	3,143,452	cysB	AEW60874.1	transcriptional regulator	ENJAKFCB_02998
	MR132	50
	MR133	50	C→A intergenic (terminator prs operon)	nt-120	2,081,364	dauA / prs	dauA : SWF72940.1 (Kp EuSCAPE_UK014) ; prs : AEW61935.1	dauA : C4-dicarboxylic acid transporter ; prs : ribose-phosphate pyrophosphokinase	ENJAKFCB_01965 / ENJAKFCB_01966
	MR134	50	IS903	nt 885	3,143,452	cysB	AEW60874.1	transcriptional regulator	ENJAKFCB_02998
	MR135	50	∆1pb	nt 1234	4,523,932	aceF	AEW59537.1	dihydrolipoamide acetyltransferase (component of pyruvate dehydrogenase)	ENJAKFCB_04309
	MR136	50	C→A intergenic (terminator prs operon)	nt-120	2,081,364	dauA / prs	dauA : SWF72940.1 (Kp EuSCAPE_UK014) ; prs : AEW61935.1	dauA : C4-dicarboxylic acid transporter ; prs : ribose-phosphate pyrophosphokinase	ENJAKFCB_01965 / ENJAKFCB_01966
	MR137	50	+G	nt 115	4,990,214	epmB	AEW59089.1; WP_002885500.1(Kp DSM 30104)	L-lysine 2,3 amino-mutase	ENJAKFCB_04735
	MR138	50
	MR139	50	L229Q		1,958,369	ENJAKFCB_01858	AEW62069.1	putative enzyme	ENJAKFCB_01858
	MR140	50	E205V		194,912	glyQ	AEW63780.1	glycyl-tRNA synthetase subunit alpha	ENJAKFCB_00186
	MR141	50	T29N		2,813,755	ENJAKFCB_02678	AEW61161.1	malate:quinone oxidoreductase	ENJAKFCB_02678
			Q100*		3,764,080	tolA	AEW60279.1	Tol/Pal system protein	ENJAKFCB_03581
	MR142	50
	MR144	50	(CTG)4→3	nt 502	5,377,909	cpxA	AEW58769.1	two-component sensor protein	ENJAKFCB_05089
	MR145	50
	MR146	50
	MR148	50	W661*		4,453,132	glnD	AEW59612.1	bifunctional uridylyltransferase/uridylyl-removing	ENJAKFCB_04248
	MR149	50
	MR150	50
	MR151	50
	MR152	50
	MR153	50
	MR154	50	(CTG)4→3	nt 502	5,377,909	cpxA	AEW58769.1	two-component sensor protein	ENJAKFCB_05089
	MR155	50	Q291*		4,524,295	aceF	AEW59537.1	dihydrolipoamide acetyltransferase (component of pyruvate dehydrogenase)	ENJAKFCB_04309
	MR156	50	G195D		5,228,873	ubiE	AEW58872.1	bifunctional demethylmenaquinone methyltransferase/2-methpxy-6-polyprenyl-1,4-benzoquinnol methylase	ENJAKFCB_04953
	MR157	50	I421S		756,521	ENJAKFCB_00729	AEW63124.1	thiamine pyrophosphate enzyme	ENJAKFCB_00729
	MR158	100	(CTG)4→3	nt 502	5,377,909	cpxA	AEW58769.1	two-component sensor protein	ENJAKFCB_05089
	MR159	100
	MR160	100	(CTG)4→3	nt 502	5,377,909	cpxA	AEW58769.1	two-component sensor protein	ENJAKFCB_05089
	MR161	100	(CTG)4→3	nt 502	5,377,909	cpxA	AEW58769.1	two-component sensor protein	ENJAKFCB_05089
	MR162	100
	MR163	100
	MR164	100	IS903	nt 400	2,267,833	ccmI	WP_004143396.1 (Kp NZ_UGLV01000001.1)	C-type cytochrome biogenesis protein CcmI	ENJAKFCB_02139
	MR165	100
	MR166	100	(CTG)4→3	nt 502	5,377,909	cpxA	AEW58769.1	two-component sensor protein	ENJAKFCB_05089
	MR167	100
	MR168	100
	MR169	100	C→T intergenic (rpmH promoter 2)	nt 320	5,489,805	ENJAKFCB_05194 / –		hypothetical protein and end of the chromosome	ENJAKFCB_05194 / –
	MR170	100	(CTG)4→3	nt 502	5,377,909	cpxA	AEW58769.1	two-component sensor protein	ENJAKFCB_05089
	MR171	100	N123K		194,667	glyQ	AEW63780.1	glycyl-tRNA synthetase subunit alpha	ENJAKFCB_00186
	MR172	100	Δ11 bp	nt 1149	5,422,984	ntrC =glnG	AEW58723.1	DNA-binding transcriptional regulator	ENJAKFCB_05134
	MR173	100	IS903	nt 885	3,143,452	cysB	AEW60874.1	transcriptional regulator	ENJAKFCB_02998
	MR174	100	Δ12 bp	nt 869	3,686,262	ENJAKFCB_03502	AEW60353.1	MFS transporter	ENJAKFCB_03502
	MR175	100
	MR176	100	Δ1 bp	nt 867	3,762,056	tolB	AEW60280.1	Tol/Pal system protein	ENJAKFCB_03580
	MR177	100	Δ42 bp	nt 483	4,244,952	ispA	AEW59811.1	geranyl transtransferase / farnesyl diphosphate synthase	ENJAKFCB_04044
	MR178	100
	MR179	100	E136*		3,143,931	cysB	AEW60874.1	transcriptional regulator	ENJAKFCB_02998
	MR180	100	(G)9→8	nt 27	774,916	ubiH	AEW63106.1	2-octaprenyl-6-metoxyphenyl-4-hydroxylase	ENJAKFCB_00746
	MR181	100	(CTG)4→3	nt 502	5,377,909	cpxA	AEW58769.1	two-component sensor protein	ENJAKFCB_05089
	MR182	100	R656L		1,874,490	ENJAKFCB_01775		hypothetical protein	ENJAKFCB_01775
	MR183	100	(G)9→8	nt 27	774,916	ubiH	AEW63106.1	2-octaprenyl-6-metoxyphenyl-4-hydroxylase	ENJAKFCB_00746
	MR184	100	(CTG)4→3	nt 502	5,377,909	cpxA	AEW58769.1	two-component sensor protein	ENJAKFCB_05089
	MR185	100
	MR186	100	C→A intergenic (terminator prs operon)	nt-120	2,081,364	dauA / prs	dauA : SWF72940.1 (Kp EuSCAPE_UK014) ; prs : AEW61935.1	dauA : C4-dicarboxylic acid transporter ; prs : ribose-phosphate pyrophosphokinase	ENJAKFCB_01965 / ENJAKFCB_01966
	MR187	100	(CTG)4→3	nt 502	5,377,909	cpxA	AEW58769.1	two-component sensor protein	ENJAKFCB_05089
	MR188	200	E136*		3,143,931	cysB	AEW60874.1	transcriptional regulator	ENJAKFCB_05133
	MR189	200	Q74*		5,420,997	glnL = ntrB	AEW58724.1	sensory histidine kinase/phosphatase	ENJAKFCB_05133
	MR190	200	S646C		4,525,908	aceE	AEW59536.1	pyruvate dehydrogenase subunit E1	ENJAKFCB_04310
	MR191	200
	MR192	200	(GC)4→3	nt1271	116,526	spoT	AEW63862.1	bifunctional (p)ppGpp synthetase II / guanosine-3',5'-bis pyrophosphate 3'-pyrophosphohydrolase	ENJAKFCB_00112
			IS903	nt297	3,954,836	ENJAKFCB_03760		hypothetical protein	ENJAKFCB_03760
	MR193	200	∆1pb	nt211	3,764,167	tolA	AEW60279.1	Tol/Pal system protein	ENJAKFCB_03581
	MR194	200	C→T intergenic	nt -54	4,157,404	adk / htpG	adk : AEW59900.1 ; htpG : AEW59899.1	adk : adenylate kinase ; htpG : chaperone protein	ENJAKFCB_03960 / ENJAKFCB_03961
	MR195	200
	MR196	200
	MR197	200	(CTG)4→3	nt 502	5,377,909	cpxA	AEW58769.1	two-component sensor protein	ENJAKFCB_05089
	MR198	200	(CTG)4→3	nt 502	5,377,909	cpxA	AEW58769.1	two-component sensor protein	ENJAKFCB_05089
	MR199	200	Q553*		4,526,187	aceE	AEW59536.1	pyruvate dehydrogenase subunit E1	ENJAKFCB_04310
	MR200	200	Q74*		5,420,997	glnL = ntrB	AEW58724.1	sensory histidine kinase/phosphatase	ENJAKFCB_05133
	MR201	200	Δ54 bp	nt615	163,461	cysE	AEW63809.1	serine acetyltransferase	ENJAKFCB_00159
	MR202	200	(G)9→8	nt 27	774,916	ubiH	AEW63106.1	2-octaprenyl-6-metoxyphenyl-4-hydroxylase	ENJAKFCB_00746
	MR203	200	G106E		3,849,797	lipA	AEW60197.1	lipoyl synthase	ENJAKFCB_03666
	MR204	200	(CTG)4→3	nt 502	5,377,909	cpxA	AEW58769.1	two-component sensor protein	ENJAKFCB_05089
	MR206	200	(CTG)4→3	nt 502	5,377,909	cpxA	AEW58769.1	two-component sensor protein	ENJAKFCB_05089
	MR207	200	L217R		3,850,130	lipA	AEW60197.1	lipoyl synthase	ENJAKFCB_03666
	MR208	200	(T)5→4	nt770	3,763,608	tolA	AEW60279.1	Tol/Pal system protein	ENJAKFCB_03581
	MR209	200	∆1pb	nt84	3,764,822	tolR	AEW60277.1	Tol/Pal system protein	ENJAKFCB_03582
	MR210	200	C→A intergenic (terminator prs operon)	nt-120	2,081,364	dauA / prs	dauA : SWF72940.1 (Kp EuSCAPE_UK014) ; prs : AEW61935.1	dauA : C4-dicarboxylic acid transporter ; prs : ribose-phosphate pyrophosphokinase	ENJAKFCB_01965 / ENJAKFCB_01966
	MR211	200	C→A intergenic (terminator prs operon)	nt-120	2,081,364	dauA / prs	dauA : SWF72940.1 (Kp EuSCAPE_UK014) ; prs : AEW61935.1	dauA : C4-dicarboxylic acid transporter ; prs : ribose-phosphate pyrophosphokinase	ENJAKFCB_01965 / ENJAKFCB_01966
	MR212	200	Q74*		5,420,997	glnL = ntrB	AEW58724.1	sensory histidine kinase/phosphatase	ENJAKFCB_05133
	MR213	200	IS903	nt 885	3,143,452	cysB	AEW60874.1	transcriptional regulator	ENJAKFCB_05133
	MR214	200	E91K		5,377,678	cpxA	AEW58769.1	two-component sensor protein	ENJAKFCB_05089
	MR215	200	IS903	nt 157	4,989,902	efp	AEW59090.1	elongation factor P	ENJAKFCB_04734
	MR216	200	T162M		117,313	spoT	AEW63862.1	bifunctional (p)ppGpp synthetase II / guanosine-3',5'-bis pyrophosphate 3'-pyrophosphohydrolase	ENJAKFCB_00112
	MR217	200	G→A intergenic	nt -156	2,010,721	ldcA / emtA	ldcA : WP_046043561.1 (Kp1 SB5881); emtA : AEW62013.1	ldcA : muramoyltetrapeptide carboxypeptidase ; emtA : membrane-bound lytic murein transglycosylase E	ENJAKFCB_01907/ENJAKFCB_01908
			(CTG)4→3	nt 502	5,377,909	cpxA	AEW58769.1	two-component sensor protein	ENJAKFCB_05089
	MR266	100	C→A intergenic (terminator prs operon)	nt-120	2,081,364	dauA / prs	dauA : SWF72940.1 (Kp EuSCAPE_UK014) ; prs : AEW61935.1	dauA : C4-dicarboxylic acid transporter ; prs : ribose-phosphate pyrophosphokinase	ENJAKFCB_01965 / ENJAKFCB_01966
			802kb duplication near ribosomal operons			720 genes
	MR268	100	G848V	nt848	4,453,692	glnD	AEW59612.1	bifunctional uridylyltransferase/uridylyl-removing	ENJAKFCB_04248
	MR270	100	Q70*		3,765,394	tolQ	AEW60276.1	Tol/Pal system protein	ENJAKFCB_03583
	MR271	100	802kb duplication between two ribosomal operons		4,410,947- 5,212,984§	720 genes
			802kb duplication between two ribosomal operons		4,410,947- 5,212,984§	720 genes
	MR273	100	C→A	nt 62	1,112,823	ENJAKFCB_01065		tRNA Ser	ENJAKFCB_01065
	MR274	100	43 kb duplication		4,083,674	ENJAKFCB_03869 to ENJAKFCB_03932	64 phage proteins	Between hiuH and tRNA-ARg (66 genes)	ENJAKFCB_03869 to ENJAKFCB_03932
			802kb duplication between two ribosomal operons		4,410,947- 5,212,984§	720 genes
			C→A intergenic	nt-214	2,762,652	ENJAKFCB_02626 / ENJAKFCB_02627	ENJAKFCB_02626 : AEW61219.1 ; ENJAKFCB_02627 : AEW61218.1	ENJAKFCB_02626: DEOR family transcriptional regulator ; ENJAKFCB_02627: 3-hydroxyisobutarate dehydrogenase	ENJAKFCB_02626 / ENJAKFCB_02627
	MR275	100	802kb duplication between two ribosomal operons		4,410,947- 5,212,984§	720 genes
			802kb duplication between two ribosomal operons		4,410,947- 5,212,984§	720 genes
	MR277	100	Q367P		116,698	spoT	AEW63862.1	bifunctional (p)ppGpp synthetase II / guanosine-3',5'-bis pyrophosphate 3'-pyrophosphohydrolase	ENJAKFCB_00112
			G→A (23S RNA)	nt 2 881	458,872	ENJAKFCB_00434		ARNr 23S	ENJAKFCB_00434
	MR278	100	Y84*		3,765,350	tolQ	AEW60276.1	Tol/Pal system protein	ENJAKFCB_03583
	MR279	100	T3S		1,932,431	aspS	AEW62099.1	aspartate tRNA ligase	ENJAKFCB_01833
			43 kb duplication		4,083,674	ENJAKFCB_03869 to ENJAKFCB_03932	64 phage proteins	Between hiuH and tRNA-ARg (66 genes)	ENJAKFCB_03869 to ENJAKFCB_03932
			802kb duplication between two ribosomal operons			720 genes
Kp1∆relA	MR491	50
	MR492	50	T145P		384,149	igaA	AEW63618.1	Intracellular growth attenuator protein (Rcs system)	ENJAKFCB_00343
	MR493	50	802kb duplication between two ribosomal operons		4,410,947- 5,212,984§	720 genes			/
	MR494	50	T→A intergenic (16S RNA promotor region)	nt ‑247	454,028	yrdA / rRNA 16S	AEW63527.1	yrdA : carbinuc anhydrase ; rRNA 16S	ENJAKFCB_00432 / ENJAKFCB_00433
		50	W426*		3,761,646	tolB	AEW60280.1	Tol/Pal system protein	ENJAKFCB_03580
	MR495	50	H181Q		1,296,591	guaA	AEW62605.1	GMP synthase	ENJAKFCB_01240
	MR496	50	802kb duplication between two ribosomal operons		4,410,947- 5,212,984§	720 genes
		50	(C)8→9	nt 351	15,005	ENJAKFCB_00013	AEW63964.1	DUF3748 domain-containing protein	ENJAKFCB_00013
	MR497	50	Q94P		4,147,865	ybaP	AEW59909.1	TraB protein family	ENJAKFCB_03953
		50	S177F		4,527,314	aceE	AEW59536.1	pyruvate dehydrogenase subunit E1	ENJAKFCB_04310
	MR498	50	(G)9→8	nt 27	774,916	ubiH	AEW63106.1	2-octaprenyl-6-metoxyphenyl-4-hydroxylase	ENJAKFCB_00746
	MR499	50	Q7*		3,764,359	tolA	AEW60279.1	Tol/Pal system protein	ENJAKFCB_03581
		50	IS903	nt 781	1,741,830	ENJAKFCB_01639	AEW62265.1	bacterial sugar transferase	ENJAKFCB_01639
	MR500	50	802kb duplication between two ribosomal operons		4,410,947- 5,212,984§	720 genes
	MR501	50	802kb duplication between two ribosomal operons		4,410,947- 5,212,984§	720 genes
		50	43 kb duplication		4,083,674	ENJAKFCB_03869 to ENJAKFCB_03932	64 phage proteins	Between hiuH and tRNA-ARg (66 genes)	ENJAKFCB_03869 to ENJAKFCB_03932
	MR502	50	802kb duplication between two ribosomal operons		4,410,947- 5,212,984§	720 genes
	MR503	50	802kb duplication between two ribosomal operons		4,410,947- 5,212,984§	720 genes
	MR504	50	W118*		3,768,945	cydA	AEW60272.1	cytochrome bd-I ubiquinol oxydase subunit 1--> gène essentiel (mais 2e copie dans Kp1)	ENJAKFCB_03588
	MR505	50	S118P		431,991	rplB	AEW63563.1	50S ribosomal protein L2	ENJAKFCB_00396
	MR506	50	T124P		4,522,691	lpdA	AEW59693.1	pyruvate dehydrogenase subunit E3 : lipoamide dehydrogenase	ENJAKFCB_04308
	MR507	50	C→A intergenic (terminator prs operon)	nt-120	2,081,364	dauA / prs	dauA : SWF72940.1 (Kp EuSCAPE_UK014) ; prs : AEW61935.1	dauA : C4-dicarboxylic acid transporter ; prs : ribose-phosphate pyrophosphokinase	ENJAKFCB_01965 / ENJAKFCB_01966
	MR508	50	Δ361 bp	nt -63	1,065,486	ENJAKFCB_04857	AEW62843.1	porin	ENJAKFCB_04857
		50	Δ199 bp	nt 158	2,452,843	ansP	AEW61575.1	L-asparagine permease	ENJAKFCB_02325
		50	Δ620 bp	nt 706	4,523,841	aceF	AEW59537.1	dihydrolipoamide acetyltransferase (component of pyruvate dehydrogenase)	ENJAKFCB_04309
	MR509	50	S28F		3,765,519	tolQ	AEW60276.1	Tol/Pal system protein	ENJAKFCB_03583
	MR510	50	(G)9→8	nt 27	774,916	ubiH	AEW63106.1	2-octaprenyl-6-metoxyphenyl-4-hydroxylase	ENJAKFCB_00746
	MR511	50
	MR512	50	(ACGCCCAGT)1→2	nt 1044	1,523,154	ackA	AEW62452.1	acetate kinase	ENJAKFCB_01463
	MR513	50	(G)9→8	nt 27	774,916	ubiH	AEW63106.1	2-octaprenyl-6-metoxyphenyl-4-hydroxylase	ENJAKFCB_00746
	MR514	50	Δ243 bp	nt 581	4,527,021	aceE	AEW59536.1	pyruvate dehydrogenase subunit E1	ENJAKFCB_04310
	MR515	50	W32*		3,765,507	tolQ	AEW60276.1	Tol/Pal system protein	ENJAKFCB_03583
	MR516	100
	MR517	100	Y258C		3,713,501	bioB	AEW60325.1	biotin synthase	ENJAKFCB_03529
		100	D140A		3,849,899	lipA	AEW60197.1	lipoyl synthase	ENJAKFCB_03666
	MR518	100	2 bp→TT	nt 1888	4,525,955	aceE	AEW59536.1	pyruvate dehydrogenase subunit E1	ENJAKFCB_04310
	MR519	100	V289D		2,085,122	hemA	AEW61932.1	glutamyl-tRNA reductase	ENJAKFCB_01969
	MR520	100	Δ1 bp	nt 86	3,762,837	tolB	AEW60280.1	Tol/Pal system protein	ENJAKFCB_03580
	MR521	100
	MR522	100	Δ2,737 bp		4,242,023	ENJAKFCB_04041, thiI, xseB, [ispA]	AEW59814.1, AEW59813.1, AEW59812.1, AEW59811.1	4041 : hypothetical protein, thiI : tRNA sulfurtransferase, xseB : exodeoxyribonuclease VII small unit, ispA : geranyl transtransferase / farnesyl diphosphate synthase	ENJAKFCB_04041 / ENJAKFCB_04042 / ENJAKFCB_04043/ ENJAKFCB_04044
		100	IS903	nt 773	1,741,830	ENJAKFCB_01639	AEW62265.1	putative undecaprenolphosphate Gal-1-P transferase	ENJAKFCB_01639
	MR523	100	802kb duplication between two ribosomal operons		4,410,947- 5,212,984§	720 genes
	MR524	100	Q332R		3,381,467	ndh	AEW60683.1	NADH : quinone oxydoreductase type II	ENJAKFCB_03228
	MR525	100	I95S		5,377,691	cpxA	AEW58769.1	two-component sensor protein	ENJAKFCB_05089
	MR526	100	Q68*		3,764,176	tolA	AEW60279.1	Tol/Pal system protein	ENJAKFCB_03581
	MR527	100	+C	nt 375	1,753,409	gnd	AEW62257.1	6-phosphogluconate dehydrogenase, decarboxylating	ENJAKFCB_01649
	MR528	100	(CTG)4→3	nt 502	5,377,909	cpxA	AEW58769.1	two-component sensor protein	ENJAKFCB_05089
	MR529	100	Δ1 bp	nt 896	3,819,877	ubiF	AEW60225.1	3-demethoxyubiquinol 3-hydroxylase	ENJAKFCB_03639
	MR530	100	L19R		3,765,546	tolQ	AEW60276.1	Tol/Pal system protein	ENJAKFCB_03583
	MR531	100	G→A intergenic	nt 12	3,456,392	rutG / ENJAKFCB_03303	rutG : AEW60605.1 , hypo : AEW60604.1	rutG : putative pyrimidine permease ; hypo : putative transmembrane protein	ENJAKFCB_03302 / ENJAKFCB_03303
		100	W579*		4,526,108	aceE	AEW59536.1	pyruvate dehydrogenase subunit E1	ENJAKFCB_04310
		100	43 kb duplication		4,083,674	ENJAKFCB_03869 to ENJAKFCB_03932	64 phage proteins	Between hiuH and tRNA-ARg (66 genes)	ENJAKFCB_03869 to ENJAKFCB_03932
	MR532	100	T145P		384,149	igaA	AEW63618.1	Intracellular growth attenuator protein (Rcs system)	ENJAKFCB_00343
	MR533	100	802kb duplication between two ribosomal operons		4,410,947- 5,212,984§	720 genes
		100	43 kb duplication		4,083,674	ENJAKFCB_03869 to ENJAKFCB_03932	64 phage proteins	Between hiuH and tRNA-ARg (66 genes)	ENJAKFCB_03869 to ENJAKFCB_03932
	MR534	100
	MR535	100	Q167*		3,763,879	tolA	AEW60279.1	Tol/Pal system protein	ENJAKFCB_03581
		100	43 kb duplication			ENJAKFCB_03869 to ENJAKFCB_03932	64 phage proteins	Between hiuH and tRNA-ARg (66 genes)	ENJAKFCB_03869 to ENJAKFCB_03932
	MR536	100	+T	nt 110	3,769,188	cydA	AEW60272.1	cytochrome bd-I ubiquinol oxydase subunit 1	ENJAKFCB_03588
	MR537	100	I648T		4,525,901	aceE	AEW59536.1	pyruvate dehydrogenase subunit E1	ENJAKFCB_04310
	MR538	100	C202F		1,296,653	guaA	AEW62605.1	GMP synthase	ENJAKFCB_01240
	MR539	100	C→A intergenic	nt ‑241	205,568	ENJAKFCB_00197 / yiaF	AEW63774.1;AEW63773.1	hypo : putative 4-hydroxybenzoate transporter ; yiaF : DUF3053 domain-containing protein	ENJAKFCB_00197 / ENJAKFCB_00198
		100	(CTG)4→3	nt 502	5,377,909	cpxA	AEW58769.1	two-component sensor protein	ENJAKFCB_05089
		100	duplication de 319bp intergenic	nt ‑129	828,043	fim / ISKra4			ENJAKFCB_00800 / ENJAKFCB_00801
	MR540	100	Δ1 bp	nt 1606	4,523,560	aceF	AEW59537.1	dihydrolipoamide acetyltransferase (component of pyruvate dehydrogenase)	ENJAKFCB_04309
	MR541	100	I570S		4,526,135	aceE	AEW59536.1	pyruvate dehydrogenase subunit E1	ENJAKFCB_04310
		100	43 kb duplication		4,083,674	ENJAKFCB_03869 to ENJAKFCB_03932	64 phage proteins	Between hiuH and tRNA-ARg (66 genes)	ENJAKFCB_03869 to ENJAKFCB_03932
	MR542	100	802kb duplication between two ribosomal operons		4,410,947- 5,212,984§	720 genes
	MR543	200	R91S		1,523,927	ackA	AEW62452.1	acetate kinase	ENJAKFCB_01463
	MR544	200	Δ1 bp	nt 959	1,523,239	ackA	AEW62452.1	acetate kinase	ENJAKFCB_01463
	MR545	200	C225Y		1,523,524	ackA	AEW62452.1	acetate kinase	ENJAKFCB_01463
	MR546	200	C→A intergenic (terminator prs operon)	nt-120	2,081,364	dauA / prs	dauA : SWF72940.1 (Kp EuSCAPE_UK014) ; prs : AEW61935.1	dauA : C4-dicarboxylic acid transporter ; prs : ribose-phosphate pyrophosphokinase	ENJAKFCB_01965 / ENJAKFCB_01966
	MR547	200	C→A intergenic (terminator prs operon)	nt-120	2,081,364	dauA / prs	dauA : SWF72940.1 (Kp EuSCAPE_UK014) ; prs : AEW61935.1	dauA : C4-dicarboxylic acid transporter ; prs : ribose-phosphate pyrophosphokinase	ENJAKFCB_01965 / ENJAKFCB_01966
		200	43 kb duplication		4,083,674	ENJAKFCB_03869 to ENJAKFCB_03932	64 phage proteins	Between hiuH and tRNA-ARg (66 genes)	ENJAKFCB_03869 to ENJAKFCB_03932
	MR548	200	A766V		4,525,547	aceE	AEW59536.1	pyruvate dehydrogenase subunit E1	ENJAKFCB_04310
	MR549	200
	MR550	200	V25G		1,112,328	csrA	AEW62797.1	carbon storage regulator	ENJAKFCB_01064
	MR551	200	C→A intergenic (terminator prs operon)	nt-120	2,081,364	dauA / prs	dauA : SWF72940.1 (Kp EuSCAPE_UK014) ; prs : AEW61935.1	dauA : C4-dicarboxylic acid transporter ; prs : ribose-phosphate pyrophosphokinase	ENJAKFCB_01965 / ENJAKFCB_01966
		200	43 kb duplication		4,083,674	ENJAKFCB_03869 to ENJAKFCB_03932	64 phage proteins	Between hiuH and tRNA-ARg (66 genes)	ENJAKFCB_03869 to ENJAKFCB_03932
	MR552	200	Q165*		3,765,109	tolQ	AEW60276.1	Tol/Pal system protein	ENJAKFCB_03583
	MR553	200	IS903	nt 123	3,769,175	cydA	AEW60272.1	cytochrome bd-I ubiquinol oxydase subunit 1	ENJAKFCB_03588
	MR554	200	Δ1 bp	nt 1381	5,423,216	ntrC =glnG	AEW58723.1	DNA-binding transcriptional regulator	ENJAKFCB_05134
	MR555	200	Δ1 bp	nt 426	4,527,418	aceE	AEW59536.1	pyruvate dehydrogenase subunit E1	ENJAKFCB_04310
	MR556	200	Δ13 bp	nt 865	3,850,345	lipA	AEW60197.1	lipoyl synthase	ENJAKFCB_03666
	MR557	200	(CTG)4→3	nt 502	5,377,909	cpxA	AEW58769.1	two-component sensor protein	ENJAKFCB_05089
	MR558	200	C→A intergenic (terminator prs operon)	nt-120	2,081,364	dauA / prs	dauA : SWF72940.1 (Kp EuSCAPE_UK014) ; prs : AEW61935.1	dauA : C4-dicarboxylic acid transporter ; prs : ribose-phosphate pyrophosphokinase	ENJAKFCB_01965 / ENJAKFCB_01966
	MR559	200	Δ3,179 bp	nt 473,827	473,827	[msrP], csrD, [mreB]	AEW63491.1 ; AEW63489.1 ; AEW63488.1	msrP : protein-methionine-sulfoxide reductase catalytic subunit ; csrD : RNAse E specificity factor, mreB : rod-cell shape protein	ENJAKFCB_00451 / ENJAKFCB_00452 / ENJAKFCB_00453
	MR560	200	C→A intergenic (terminator prs operon)	nt-120	2,081,364	dauA / prs	dauA : SWF72940.1 (Kp EuSCAPE_UK014) ; prs : AEW61935.1	dauA : C4-dicarboxylic acid transporter ; prs : ribose-phosphate pyrophosphokinase	ENJAKFCB_01965 / ENJAKFCB_01966
	MR561	200	+T	nt 110	3,769,188	cydA	AEW60272.1	cytochrome bd-I ubiquinol oxydase subunit 1	ENJAKFCB_03588
	MR562	200	C→A intergenic (terminator prs operon)	nt-120	2,081,364	dauA / prs	dauA : SWF72940.1 (Kp EuSCAPE_UK014) ; prs : AEW61935.1	dauA : C4-dicarboxylic acid transporter ; prs : ribose-phosphate pyrophosphokinase	ENJAKFCB_01965 / ENJAKFCB_01966
	MR563	200	Q167*		3,763,879	tolA	AEW60279.1	Tol/Pal system protein
	MR564	200	C→A intergenic (terminator prs operon)	nt-120	2,081,364	dauA / prs	dauA : SWF72940.1 (Kp EuSCAPE_UK014) ; prs : AEW61935.1	dauA : C4-dicarboxylic acid transporter ; prs : ribose-phosphate pyrophosphokinase	ENJAKFCB_01965 / ENJAKFCB_01966
	MR565	200	K118*		3,849,832	lipA	AEW60197.1	lipoyl synthase	ENJAKFCB_03581
		200	43 kb duplication		4,083,674	ENJAKFCB_03869 to ENJAKFCB_03932	64 phage proteins	Between hiuH and tRNA-ARg (66 genes)	ENJAKFCB_03869 to ENJAKFCB_03932
	MR566	200	IS903	nt 139	4,990,238	epmB	AEW59089.1; WP_002885500.1(Kp DSM 30104)	L-lysine 2,3 amino-mutase	ENJAKFCB_04735
Kp1∆blaSHV	MR576	8	802kb duplication between two ribosomal operons		4,410,947- 5,212,984§	720 genes
	MR577	8	802kb duplication between two ribosomal operons		4,410,947- 5,212,984§	720 genes
	MR578	8	128bp inversion	nt 230	3,144,107	cysB	AEW60874.1	transcriptional regulator	ENJAKFCB_02998
	MR579	8	Q425*		3,763,105	tolA	AEW60279.1	Tol/Pal system protein	ENJAKFCB_03581
	MR580	8	G→A	nt 67	1,112,828	ENJAKFCB_01065		tRNA Ser	ENJAKFCB_01065
	MR582	8	802kb duplication between two ribosomal operons		4,410,947- 5,212,984§	720 genes
	MR583	8	IS6	nt 412	3,143,925	cysB	AEW60874.1	transcriptional regulator	ENJAKFCB_02998
	MR584	8	V103F		5,377,864	lipA	AEW60197.1	lipoyl synthase	ENJAKFCB_03581
	MR585	8	Q153K		5,377,864	cpxA	AEW58769.1	two-component sensor protein	ENJAKFCB_05089
	MR586	8	802kb duplication between two ribosomal operons		4,410,947- 5,212,984§	720 genes
		8	43 kb duplication		4,083,674	ENJAKFCB_03869 to ENJAKFCB_03932	64 phage proteins	Between hiuH and tRNA-ARg (66 genes)	ENJAKFCB_03869 to ENJAKFCB_03932
	MR587	8	A283V		798,409	lysS	AEW63084.1	Lysine tRNA ligase	ENJAKFCB_00768
	MR588	8	Δ1 bp	nt 2246	5,284,276	cyaA	AEW58848.1	adenylate cyclase	ENJAKFCB_05003
	MR589	8	Δ15 bp	nt 144	384,424	igaA	AEW63618.1	Intracellular growth attenuator protein (Rcs system)	ENJAKFCB_00343
	MR590	8	A283V		798,409	lysS	AEW63084.1	Lysine tRNA ligase	ENJAKFCB_00768
	MR591	8	802kb duplication between two ribosomal operons		4,410,947- 5,212,984§	720 genes
	MR592	8	S405P		3,578,753	cydD	AEW60495.1	cysteine/glutathione ABC transporter permease	ENJAKFCB_03406
	MR593	8	E68*		3,765,400	tolQ	AEW60276.1	Tol/Pal system protein	ENJAKFCB_03583
	MR594	8	IS 903	nt 891	4,990,990	epmB	AEW59089.1; WP_002885500.1(Kp DSM 30104)	L-lysine 2,3 amino-mutase	ENJAKFCB_04735
	MR596	16	(AGCGCGT)1→2	nt 981	477,842	mreB	AEW63488.1	mreB : rod-cell shape protein	ENJAKFCB_00453
			T162A		1,932,908	aspS	AEW62099.1	aspartate tRNA ligase	ENJAKFCB_01833
	MR597	16	Δ54 bp	nt 615	163,461	cysE	AEW63809.1	serine acetyltransferase	ENJAKFCB_00159
	MR598	16	IS6	nt 251	3,144,086	cysB	AEW60874.1	transcriptional regulator	ENJAKFCB_02998
	MR599	16	IS6	nt 412	3,143,925	cysB	AEW60874.1	transcriptional regulator	ENJAKFCB_02998
	MR600	16	C→A	nt 62	1,112,823	ENJAKFCB_01065		tRNA Ser	ENJAKFCB_01065
	MR601	16	G152D		520,774	rpoN			ENJAKFCB_00491
	MR604	16	2 bp→AA (aspS promotor)	nt ‑160	1,932,317	yecD / aspS	AEW62100.1; AEW62099.1	yecD : isochorismatase family protein ; aspS : aspartate tRNA ligase	ENJAKFCB_01832 / ENJAKFCB_01833
	MR605	16	IS6	nt 251	3,144,086	cysB	AEW60874.1	transcriptional regulator	ENJAKFCB_02998
	MR606	16	C→T intergenic	nt 230	1,104,093	mltB / ENJAKFCB_01056	AEW62805.1 ; /	mltB : murein lytic transglycosylase	ENJAKFCB_01055 / ENJAKFCB_01056
		16	(TTGGTGCCGACAATCGCGCCGCCG)1→2	nt 1227	4,521,834	lpdA	AEW59538.1	dihydrolipoamide dehydrogenase (component of pyruvate dehydrogenase)	ENJAKFCB_04308
	MR607	16
	MR608	16	T553P		5,196,556	rpoB	AEW58899.1	RNA polymerase subunit ß	ENJAKFCB_04919
	MR609	16	A457T		1,925,469	argS	AEW62107.1	arginyl tRNA ligase	ENJAKFCB_01825
	MR610	16	IS6	nt 108	3,144,229	cysB	AEW60874.1	transcriptional regulator	ENJAKFCB_02998
		16	43 kb duplication		4,083,674	ENJAKFCB_03869 to ENJAKFCB_03932	64 phage proteins	Between hiuH and tRNA-ARg (66 genes)	ENJAKFCB_03869 to ENJAKFCB_03932
	MR611	16	T307P		3,879,119	codB	AEW60169.1	cytosine permease	ENJAKFCB_03694
		16	802kb duplication between two ribosomal operons		4,410,947- 5,212,984§	720 genes
	MR612	16	T307P		3,879,119	codB	AEW60169.1	cytosine permease	ENJAKFCB_03694
		16	802kb duplication between two ribosomal operons		4,410,947- 5,212,984§	720 genes
	MR613	16	A283V		798,409	lysS	AEW63084.1	Lysine tRNA ligase	ENJAKFCB_00768
	MR614	16	IS6	nt 412	3,143,925	cysB	AEW60874.1	transcriptional regulator	ENJAKFCB_02998
	MR615	16	IS6	nt 251	3,144,086	cysB	AEW60874.1	transcriptional regulator	ENJAKFCB_02998
	MR616	16	Q119*		5,421,132	glnL = ntrB	AEW58724.1	sensory histidine kinase/phosphatase	ENJAKFCB_05133
# Mutants highlighted in green have been grown in the presence of MEC (40 µg/mL) during the storage process. In bold, the six mutants selected for in-depth analysis.
* MEC concentration at which mutants were isolated.
$Amino acid position and changes are indicated for Single Nucleotide Polymorphism, indels and intergenic mutation as nucleotide code. An empty box means no gene were found mutated.
& Position of mutations in nucleotide in the gene (positive values) or, relative to the end of the dowstream gene in the intergenic region (negative values).
§ Positions corresppond to the left extremity of the upstream operon and to the right extremity of the right operon respecively (Fig. S2).
