# Supplementary material for: The mecillinam resistome in Klebsiella pneumoniae: how resistance to a one-target β-lactam triggers a diversity of responses
Source: Antimicrob Agents Chemother. 2026 Feb 3;70(3):e01207-25. doi: 10.1128/aac.01207-25 (PMC12959161; doi:10.1128/aac.01207-25)
Supplement: Table S7 — Kp1 genes in the 802-kb chromosomal duplication. [file aac.01207-25-s0006.xlsx]

## Sheet: large_amplification
Table S7. Kp1 genes in the 802 kb chromosomal duplication.
Gene	Locus_tag	Annotation
	ENJAKFCB_04209	5S ribosomal RNA
	ENJAKFCB_04210	23S ribosomal RNA
	ENJAKFCB_04211	tRNA-Ala
	ENJAKFCB_04212	tRNA-Ile
	ENJAKFCB_04213	16S ribosomal RNA
gmhB	ENJAKFCB_04214	D-glycero-beta-D-manno-heptose-1,7-bisphosphate
metN_3	ENJAKFCB_04215	Methionine import ATP-binding protein MetN
metI_4	ENJAKFCB_04216	D-methionine transport system permease protein
metQ_4	ENJAKFCB_04217	D-methionine-binding lipoprotein MetQ
rcsF	ENJAKFCB_04218	Outer membrane lipoprotein RcsF
trmO	ENJAKFCB_04219	tRNA (adenine(37)-N6)-methyltransferase
proS	ENJAKFCB_04220	Proline--tRNA ligase
	ENJAKFCB_04221	hypothetical protein
nlpE	ENJAKFCB_04222	Lipoprotein NlpE
arfB	ENJAKFCB_04223	Peptidyl-tRNA hydrolase ArfB
yaeQ	ENJAKFCB_04224	putative protein YaeQ
	ENJAKFCB_04225	hypothetical protein
rof	ENJAKFCB_04226	Protein rof
tilS	ENJAKFCB_04227	tRNA(Ile)-lysidine synthase
	ENJAKFCB_04228	hypothetical protein
ldcC	ENJAKFCB_04229	Constitutive lysine decarboxylase
accA	ENJAKFCB_04230	Acetyl-coenzyme A carboxylase carboxyl
dnaE	ENJAKFCB_04231	DNA polymerase III subunit alpha
rnhB	ENJAKFCB_04232	Ribonuclease HII
lpxB	ENJAKFCB_04233	Lipid-A-disaccharide synthase
lpxA	ENJAKFCB_04234	Acyl-[acyl-carrier-protein]--UDP-N-
fabZ	ENJAKFCB_04235	3-hydroxyacyl-[acyl-carrier-protein] dehydratase
lpxD	ENJAKFCB_04236	UDP-3-O-(3-hydroxymyristoyl)glucosamine
skp	ENJAKFCB_04237	Chaperone protein Skp
bamA_1	ENJAKFCB_04238	Outer membrane protein assembly factor BamA
rseP	ENJAKFCB_04239	Regulator of sigma-E protease RseP
cdsA	ENJAKFCB_04240	Phosphatidate cytidylyltransferase
ispU	ENJAKFCB_04241	Ditrans,polycis-undecaprenyl-diphosphate
dxr	ENJAKFCB_04242	1-deoxy-D-xylulose 5-phosphate reductoisomerase
frr	ENJAKFCB_04243	Ribosome-recycling factor
pyrH	ENJAKFCB_04244	Uridylate kinase
tsf	ENJAKFCB_04245	Elongation factor Ts
rpsB	ENJAKFCB_04246	30S ribosomal protein S2
map_2	ENJAKFCB_04247	Methionine aminopeptidase
glnD	ENJAKFCB_04248	Bifunctional
dapD	ENJAKFCB_04249	2,3,4,5-tetrahydropyridine-2,6-dicarboxylate
	ENJAKFCB_04250	hypothetical protein
cdaR_2	ENJAKFCB_04251	Carbohydrate diacid regulator
degP	ENJAKFCB_04252	Periplasmic serine endoprotease DegP
dgt	ENJAKFCB_04253	Deoxyguanosinetriphosphate triphosphohydrolase
mtnN	ENJAKFCB_04254	5'-methylthioadenosine/S-adenosylhomocysteine
btuF_2	ENJAKFCB_04255	Vitamin B12-binding protein
	ENJAKFCB_04256	hypothetical protein
erpA	ENJAKFCB_04257	Iron-sulfur cluster insertion protein ErpA
clcA	ENJAKFCB_04258	H(+)/Cl(-) exchange transporter ClcA
hemL	ENJAKFCB_04259	Glutamate-1-semialdehyde 2,1-aminomutase
fhuB	ENJAKFCB_04260	Iron(3+)-hydroxamate import system permease
fhuD	ENJAKFCB_04261	Iron(3+)-hydroxamate-binding protein FhuD
fhuC_2	ENJAKFCB_04262	Iron(3+)-hydroxamate import ATP-binding protein
fhuA_2	ENJAKFCB_04263	Ferrichrome outer membrane transporter/phage
mrcB	ENJAKFCB_04264	Penicillin-binding protein 1B
	ENJAKFCB_04265	hypothetical protein
pulA	ENJAKFCB_04266	Pullulanase
outC	ENJAKFCB_04267	Type II secretion system protein C
pulD	ENJAKFCB_04268	Secretin PulD
epsE_1	ENJAKFCB_04269	Type II secretion system protein E
epsF_1	ENJAKFCB_04270	Type II secretion system protein F
pulG	ENJAKFCB_04271	Type II secretion system protein G
gspH	ENJAKFCB_04272	Putative type II secretion system protein H
	ENJAKFCB_04273	hypothetical protein
xcpW	ENJAKFCB_04274	Type II secretion system protein J
gspK	ENJAKFCB_04275	Putative type II secretion system protein K
epsL	ENJAKFCB_04276	Type II secretion system protein L
epsM	ENJAKFCB_04277	Type II secretion system protein M
outN	ENJAKFCB_04278	Type II secretion system protein N
outO	ENJAKFCB_04279	Type 4 prepilin-like proteins leader
hrpB	ENJAKFCB_04280	ATP-dependent RNA helicase HrpB
thpR	ENJAKFCB_04281	RNA 2',3'-cyclic phosphodiesterase
sfsA	ENJAKFCB_04282	Sugar fermentation stimulation protein A
dksA	ENJAKFCB_04283	RNA polymerase-binding transcription factor
gluQ	ENJAKFCB_04284	Glutamyl-Q tRNA(Asp) synthetase
pcnB	ENJAKFCB_04285	Poly(A) polymerase I
folK	ENJAKFCB_04286	2-amino-4-hydroxy-6-
panB	ENJAKFCB_04287	3-methyl-2-oxobutanoate
panC	ENJAKFCB_04288	Pantothenate synthetase
panD	ENJAKFCB_04289	Aspartate 1-decarboxylase
	ENJAKFCB_04290	hypothetical protein
	ENJAKFCB_04291	hypothetical protein
yadH	ENJAKFCB_04292	Inner membrane transport permease YadH
yadG	ENJAKFCB_04293	putative ABC transporter ATP-binding protein
can_1	ENJAKFCB_04294	Carbonic anhydrase 2
hpt	ENJAKFCB_04295	Hypoxanthine phosphoribosyltransferase
gcd	ENJAKFCB_04296	Quinoprotein glucose dehydrogenase
cueO	ENJAKFCB_04297	Blue copper oxidase CueO
	ENJAKFCB_04298	hypothetical protein
	ENJAKFCB_04299	hypothetical protein
	ENJAKFCB_04300	hypothetical protein
speE	ENJAKFCB_04301	Polyamine aminopropyltransferase
speD	ENJAKFCB_04302	S-adenosylmethionine decarboxylase proenzyme
	ENJAKFCB_04303	hypothetical protein
acnB_1	ENJAKFCB_04304	Aconitate hydratase B
	ENJAKFCB_04305	hypothetical protein
	ENJAKFCB_04306	hypothetical protein
	ENJAKFCB_04307	hypothetical protein
lpdA	ENJAKFCB_04308	Dihydrolipoyl dehydrogenase
aceF	ENJAKFCB_04309	Dihydrolipoyllysine-residue acetyltransferase
aceE	ENJAKFCB_04310	Pyruvate dehydrogenase E1 component
pdhR	ENJAKFCB_04311	Pyruvate dehydrogenase complex repressor
aroP	ENJAKFCB_04312	Aromatic amino acid transport protein AroP
yicJ_3	ENJAKFCB_04313	Inner membrane symporter YicJ
	ENJAKFCB_04314	Extracellular exo-alpha-(1->5)-L-arabinofuranosidase
ampE	ENJAKFCB_04315	Protein AmpE
ampD	ENJAKFCB_04316	1,6-anhydro-N-acetylmuramyl-L-alanine amidase
nadC	ENJAKFCB_04317	Nicotinate-nucleotide pyrophosphorylase
	ENJAKFCB_04318	hypothetical protein
epsE_2	ENJAKFCB_04319	Type II secretion system protein E
epsF_2	ENJAKFCB_04320	Type II secretion system protein F
guaC	ENJAKFCB_04321	GMP reductase
coaE	ENJAKFCB_04322	Dephospho-CoA kinase
zapD	ENJAKFCB_04323	Cell division protein ZapD
yacG	ENJAKFCB_04324	DNA gyrase inhibitor YacG
mutT	ENJAKFCB_04325	8-oxo-dGTP diphosphatase
secA	ENJAKFCB_04326	Protein translocase subunit SecA
secM	ENJAKFCB_04327	Secretion monitor
lpxC	ENJAKFCB_04328	UDP-3-O-acyl-N-acetylglucosamine deacetylase
ftsZ	ENJAKFCB_04329	Cell division protein FtsZ
ftsA_2	ENJAKFCB_04330	Cell division protein FtsA
ftsQ	ENJAKFCB_04331	Cell division protein FtsQ
ddlB	ENJAKFCB_04332	D-alanine--D-alanine ligase B
murC	ENJAKFCB_04333	UDP-N-acetylmuramate--L-alanine ligase
murG	ENJAKFCB_04334	UDP-N-acetylglucosamine--N-acetylmuramyl-
ftsW	ENJAKFCB_04335	putative peptidoglycan glycosyltransferase FtsW
murD	ENJAKFCB_04336	UDP-N-acetylmuramoylalanine--D-glutamate ligase
mraY	ENJAKFCB_04337	Phospho-N-acetylmuramoyl-pentapeptide-
murF	ENJAKFCB_04338	UDP-N-acetylmuramoyl-tripeptide--D-alanyl-D-
murE	ENJAKFCB_04339	UDP-N-acetylmuramoyl-L-alanyl-D-glutamate--2,
ftsI_2	ENJAKFCB_04340	Peptidoglycan D,D-transpeptidase FtsI
ftsL	ENJAKFCB_04341	Cell division protein FtsL
rsmH	ENJAKFCB_04342	Ribosomal RNA small subunit methyltransferase H
mraZ	ENJAKFCB_04343	Transcriptional regulator MraZ
cra_2	ENJAKFCB_04344	Catabolite repressor/activator
ilvH	ENJAKFCB_04345	Acetolactate synthase isozyme 3 small subunit
ilvI_2	ENJAKFCB_04346	Acetolactate synthase isozyme 3 large subunit
leuO	ENJAKFCB_04347	HTH-type transcriptional regulator LeuO
leuA_2	ENJAKFCB_04348	2-isopropylmalate synthase
leuB	ENJAKFCB_04349	3-isopropylmalate dehydrogenase
leuC_1	ENJAKFCB_04350	3-isopropylmalate dehydratase large subunit
leuD1	ENJAKFCB_04351	3-isopropylmalate dehydratase small subunit 1
	ENJAKFCB_04352	NADH oxidase
aroE_2	ENJAKFCB_04353	Shikimate dehydrogenase (NADP(+))
ydiM	ENJAKFCB_04354	Inner membrane transport protein YdiM
aroD	ENJAKFCB_04355	3-dehydroquinate dehydratase
gltC_4	ENJAKFCB_04356	HTH-type transcriptional regulator GltC
gudP_3	ENJAKFCB_04357	putative glucarate transporter
setA	ENJAKFCB_04358	Sugar efflux transporter A
	ENJAKFCB_04359	hypothetical protein
sgrR_3	ENJAKFCB_04360	HTH-type transcriptional regulator SgrR
thiB	ENJAKFCB_04361	Thiamine-binding periplasmic protein
	ENJAKFCB_04362	hypothetical protein
thiQ	ENJAKFCB_04363	Thiamine import ATP-binding protein ThiQ
yabI_2	ENJAKFCB_04364	Inner membrane protein YabI
araC_1	ENJAKFCB_04365	Arabinose operon regulatory protein
araB_2	ENJAKFCB_04366	Ribulokinase
araA	ENJAKFCB_04367	L-arabinose isomerase
araD	ENJAKFCB_04368	L-ribulose-5-phosphate 4-epimerase AraD
polB	ENJAKFCB_04369	DNA polymerase II
rapA_1	ENJAKFCB_04370	RNA polymerase-associated protein RapA
rluA_2	ENJAKFCB_04371	Dual-specificity RNA pseudouridine synthase
citX	ENJAKFCB_04372	Apo-citrate lyase phosphoribosyl-dephospho-CoA
cimH	ENJAKFCB_04373	Citrate/malate transporter
citA_1	ENJAKFCB_04374	Sensor histidine kinase CitA
citB_1	ENJAKFCB_04375	Transcriptional regulatory protein CitB
djlA	ENJAKFCB_04376	Co-chaperone protein DjlA
lptD	ENJAKFCB_04377	LPS-assembly protein LptD
surA	ENJAKFCB_04378	Chaperone SurA
pdxA	ENJAKFCB_04379	4-hydroxythreonine-4-phosphate dehydrogenase
rsmA	ENJAKFCB_04380	Ribosomal RNA small subunit methyltransferase A
apaG	ENJAKFCB_04381	Protein ApaG
apaH	ENJAKFCB_04382	Bis(5'-nucleosyl)-tetraphosphatase, symmetrical
	ENJAKFCB_04383	IS1595 family transposase ISSsu9
kefC_2	ENJAKFCB_04384	Glutathione-regulated potassium-efflux system
kefF_2	ENJAKFCB_04385	Glutathione-regulated potassium-efflux system
ygdR_4	ENJAKFCB_04386	putative lipoprotein YgdR
carB	ENJAKFCB_04387	Carbamoyl-phosphate synthase large chain
carA_2	ENJAKFCB_04388	Carbamoyl-phosphate synthase small chain
dapB	ENJAKFCB_04389	4-hydroxy-tetrahydrodipicolinate reductase
citG_2	ENJAKFCB_04390	2-(5''-triphosphoribosyl)-3'-dephosphocoenzyme-A
citF_1	ENJAKFCB_04391	Citrate lyase alpha chain
citE_1	ENJAKFCB_04392	Citrate lyase subunit beta
citD_1	ENJAKFCB_04393	Citrate lyase acyl carrier protein
citC_1	ENJAKFCB_04394	[Citrate [pro-3S]-lyase] ligase
citS	ENJAKFCB_04395	Citrate-sodium symporter
oadG_1	ENJAKFCB_04396	Oxaloacetate decarboxylase gamma chain
oadA_1	ENJAKFCB_04397	Oxaloacetate decarboxylase alpha chain
oadB_1	ENJAKFCB_04398	Oxaloacetate decarboxylase beta chain
citA_2	ENJAKFCB_04399	Sensor histidine kinase CitA
citB_2	ENJAKFCB_04400	Transcriptional regulatory protein CitB
	ENJAKFCB_04401	hypothetical protein
dmlR_20	ENJAKFCB_04402	HTH-type transcriptional regulator DmlR
yhaI	ENJAKFCB_04403	Inner membrane protein YhaI
rihC	ENJAKFCB_04404	Non-specific ribonucleoside hydrolase RihC
ispH	ENJAKFCB_04405	4-hydroxy-3-methylbut-2-enyl diphosphate
fkpB	ENJAKFCB_04406	FKBP-type 16 kDa peptidyl-prolyl cis-trans
lspA	ENJAKFCB_04407	Lipoprotein signal peptidase
ileS	ENJAKFCB_04408	Isoleucine--tRNA ligase
ribF	ENJAKFCB_04409	Bifunctional riboflavin kinase/FMN
	ENJAKFCB_04410	hypothetical protein
nhaR	ENJAKFCB_04411	Transcriptional activator protein NhaR
nhaA_1	ENJAKFCB_04412	Na(+)/H(+) antiporter NhaA
dnaJ	ENJAKFCB_04413	Chaperone protein DnaJ
dnaK_2	ENJAKFCB_04414	Chaperone protein DnaK
	ENJAKFCB_04415	hypothetical protein
	ENJAKFCB_04416	hypothetical protein
satP	ENJAKFCB_04417	Succinate-acetate/proton symporter SatP
proP_1	ENJAKFCB_04418	Proline/betaine transporter
mog	ENJAKFCB_04419	Molybdopterin adenylyltransferase
talB_2	ENJAKFCB_04420	Transaldolase B
alsT	ENJAKFCB_04421	Amino-acid carrier protein AlsT
yaaA	ENJAKFCB_04422	Peroxide stress resistance protein YaaA
	ENJAKFCB_04423	hypothetical protein
thrC	ENJAKFCB_04424	Threonine synthase
thrB	ENJAKFCB_04425	Homoserine kinase
thrA	ENJAKFCB_04426	Bifunctional aspartokinase/homoserine
trmL_2	ENJAKFCB_04427	tRNA (cytidine(34)-2'-O)-methyltransferase
arcA	ENJAKFCB_04428	Aerobic respiration control protein ArcA
creD	ENJAKFCB_04429	Inner membrane protein CreD
creC	ENJAKFCB_04430	Sensor protein CreC
creB	ENJAKFCB_04431	Transcriptional regulatory protein CreB
	ENJAKFCB_04432	hypothetical protein
rob_3	ENJAKFCB_04433	Right origin-binding protein
cobC_2	ENJAKFCB_04434	Adenosylcobalamin/alpha-ribazole phosphatase
yjjX	ENJAKFCB_04435	Inosine/xanthosine triphosphatase
trpR	ENJAKFCB_04436	Trp operon repressor
slt	ENJAKFCB_04437	Soluble lytic murein transglycosylase
ettA_2	ENJAKFCB_04438	Energy-dependent translational throttle protein
nadR	ENJAKFCB_04439	Trifunctional NAD biosynthesis/regulator protein
radA	ENJAKFCB_04440	DNA repair protein RadA
serB	ENJAKFCB_04441	Phosphoserine phosphatase
ytjB	ENJAKFCB_04442	putative inner membrane protein Smp
lplA	ENJAKFCB_04443	Lipoate-protein ligase A
deoD	ENJAKFCB_04444	Purine nucleoside phosphorylase DeoD-type
deoB	ENJAKFCB_04445	Phosphopentomutase
deoA	ENJAKFCB_04446	Thymidine phosphorylase
deoC	ENJAKFCB_04447	Deoxyribose-phosphate aldolase
nupX	ENJAKFCB_04448	Putative nucleoside permease NupX
yjjV	ENJAKFCB_04449	putative metal-dependent hydrolase YjjV
	ENJAKFCB_04450	hypothetical protein
	ENJAKFCB_04451	hypothetical protein
osmY_2	ENJAKFCB_04452	Osmotically-inducible protein Y
prfC	ENJAKFCB_04453	Peptide chain release factor RF3
yjjG	ENJAKFCB_04454	Pyrimidine 5'-nucleotidase YjjG
rimI	ENJAKFCB_04455	[Ribosomal protein S18]-alanine
holD	ENJAKFCB_04456	DNA polymerase III subunit psi
rsmC	ENJAKFCB_04457	Ribosomal RNA small subunit methyltransferase C
	ENJAKFCB_04458	tRNA-Leu
	ENJAKFCB_04459	tRNA-Leu
	ENJAKFCB_04460	tRNA-Leu
	ENJAKFCB_04461	hypothetical protein
	ENJAKFCB_04462	hypothetical protein
fhuF	ENJAKFCB_04463	Ferric iron reductase protein FhuF
licC_5	ENJAKFCB_04464	Lichenan permease IIC component
	ENJAKFCB_04465	hypothetical protein
bglJ	ENJAKFCB_04466	Transcriptional activator protein BglJ
yjjQ	ENJAKFCB_04467	Putative transcription factor YjjQ
rhaR_2	ENJAKFCB_04468	HTH-type transcriptional activator RhaR
pobA	ENJAKFCB_04469	p-hydroxybenzoate hydroxylase
yjjP	ENJAKFCB_04470	Inner membrane protein YjjP
	ENJAKFCB_04471	hypothetical protein
dnaT_2	ENJAKFCB_04472	Primosomal protein 1
dnaC_2	ENJAKFCB_04473	DNA replication protein DnaC
	ENJAKFCB_04474	hypothetical protein
mdoB	ENJAKFCB_04475	Phosphoglycerol transferase I
	ENJAKFCB_04476	ISNCY family transposase ISRor2
frlB_2	ENJAKFCB_04477	Fructosamine deglycase FrlB
glmS_1	ENJAKFCB_04478	Glutamine--fructose-6-phosphate aminotransferase
manZ_3	ENJAKFCB_04479	PTS system mannose-specific EIID component
agaC	ENJAKFCB_04480	N-acetylgalactosamine permease IIC component 1
sorB_2	ENJAKFCB_04481	PTS system sorbose-specific EIIB component
	ENJAKFCB_04482	hypothetical protein
norR_4	ENJAKFCB_04483	Anaerobic nitric oxide reductase transcription
mshD	ENJAKFCB_04484	Mycothiol acetyltransferase
	ENJAKFCB_04485	hypothetical protein
hexR_2	ENJAKFCB_04486	HTH-type transcriptional regulator HexR
dgoA_2	ENJAKFCB_04487	2-dehydro-3-deoxy-6-phosphogalactonate aldolase
dgoK1_2	ENJAKFCB_04488	putative 2-dehydro-3-deoxygalactonokinase DgoK1
opuE	ENJAKFCB_04489	Osmoregulated proline transporter OpuE
tdcF	ENJAKFCB_04490	Putative reactive intermediate deaminase TdcF
dan	ENJAKFCB_04491	D-aminoacylase
	ENJAKFCB_04492	D-threonine aldolase
lhpD	ENJAKFCB_04493	Delta(1)-pyrroline-2-carboxylate/Delta(1)-piperideine-2-carboxylate reductase
	ENJAKFCB_04494	hypothetical protein
	ENJAKFCB_04495	hypothetical protein
farR	ENJAKFCB_04496	HTH-type transcriptional regulator FarR
hpcE_1	ENJAKFCB_04497	Homoprotocatechuate catabolism bifunctional
hpcE_2	ENJAKFCB_04498	Homoprotocatechuate catabolism bifunctional
	ENJAKFCB_04499	tRNA-Trp
hpcB	ENJAKFCB_04500	3,4-dihydroxyphenylacetate 2,3-dioxygenase
hpcD	ENJAKFCB_04501	5-carboxymethyl-2-hydroxymuconate
hpcG	ENJAKFCB_04502	2-oxo-hept-4-ene-1,7-dioate hydratase
hpcH	ENJAKFCB_04503	4-hydroxy-2-oxo-heptane-1,7-dioate aldolase
ttuB_4	ENJAKFCB_04504	Putative tartrate transporter
rhaR_3	ENJAKFCB_04505	HTH-type transcriptional activator RhaR
hpaB	ENJAKFCB_04506	4-hydroxyphenylacetate 3-monooxygenase oxygenase
hpaC	ENJAKFCB_04507	4-hydroxyphenylacetate 3-monooxygenase reductase
	ENJAKFCB_04508	hypothetical protein
	ENJAKFCB_04509	hypothetical protein
btsT	ENJAKFCB_04510	Pyruvate/proton symporter BtsT
	ENJAKFCB_04511	hypothetical protein
yjiA	ENJAKFCB_04512	P-loop guanosine triphosphatase YjiA
	ENJAKFCB_04513	hypothetical protein
sad_2	ENJAKFCB_04514	Succinate semialdehyde dehydrogenase [NAD(P)+]
	ENJAKFCB_04515	ISNCY family transposase ISRor2
rhaS_8	ENJAKFCB_04516	HTH-type transcriptional activator RhaS
rhtC_2	ENJAKFCB_04517	Threonine efflux protein
	ENJAKFCB_04518	hypothetical protein
mdtM_2	ENJAKFCB_04519	Multidrug resistance protein MdtM
	ENJAKFCB_04520	hypothetical protein
fldC	ENJAKFCB_04521	(R)-phenyllactyl-CoA dehydratase beta subunit
hadI	ENJAKFCB_04522	2-hydroxyisocaproyl-CoA dehydratase activator
	ENJAKFCB_04523	hypothetical protein
	ENJAKFCB_04524	hypothetical protein
yibH_2	ENJAKFCB_04525	Inner membrane protein YibH
slyA_3	ENJAKFCB_04526	Transcriptional regulator SlyA
	ENJAKFCB_04527	hypothetical protein
norG_2	ENJAKFCB_04528	HTH-type transcriptional regulator NorG
fosA	ENJAKFCB_04529	Glutathione transferase FosA
syrM1	ENJAKFCB_04530	HTH-type transcriptional regulator SyrM 1
kefG	ENJAKFCB_04531	Glutathione-regulated potassium-efflux system
lsrD_2	ENJAKFCB_04532	Autoinducer 2 import system permease protein
rbsC_6	ENJAKFCB_04533	Ribose import permease protein RbsC
rbsA_2	ENJAKFCB_04534	Ribose import ATP-binding protein RbsA
lsrB_2	ENJAKFCB_04535	Autoinducer 2-binding protein LsrB
trpS2	ENJAKFCB_04536	Tryptophan--tRNA ligase 2
	ENJAKFCB_04537	hypothetical protein
rbbA	ENJAKFCB_04538	Ribosome-associated ATPase
yhhJ	ENJAKFCB_04539	Inner membrane transport permease YhhJ
roxA_2	ENJAKFCB_04540	hypothetical protein
	ENJAKFCB_04541	5S ribosomal RNA
	ENJAKFCB_04542	23S ribosomal RNA
	ENJAKFCB_04543	tRNA-Glu
	ENJAKFCB_04544	16S ribosomal RNA
	ENJAKFCB_04545	50S ribosomal protein L16 3-hydroxylase
	ENJAKFCB_04546	hypothetical protein
	ENJAKFCB_04547	hypothetical protein
cusS_1	ENJAKFCB_04548	Sensor histidine kinase CusS
cusR_1	ENJAKFCB_04549	Transcriptional regulatory protein CusR
cusC_2	ENJAKFCB_04550	Cation efflux system protein CusC
cusF_1	ENJAKFCB_04551	Cation efflux system protein CusF
cusB_1	ENJAKFCB_04552	Cation efflux system protein CusB
cusA_1	ENJAKFCB_04553	Cation efflux system protein CusA
	ENJAKFCB_04554	hypothetical protein
blc_1	ENJAKFCB_04555	Outer membrane lipoprotein Blc
mlrA	ENJAKFCB_04556	HTH-type transcriptional regulator MlrA
	ENJAKFCB_04557	hypothetical protein
	ENJAKFCB_04558	hypothetical protein
	ENJAKFCB_04559	hypothetical protein
	ENJAKFCB_04560	hypothetical protein
ufaA1	ENJAKFCB_04561	Tuberculostearic acid methyltransferase UfaA1
	ENJAKFCB_04562	hypothetical protein
	ENJAKFCB_04563	hypothetical protein
	ENJAKFCB_04564	hypothetical protein
	ENJAKFCB_04565	hypothetical protein
lamB_3	ENJAKFCB_04566	Maltoporin
xylA_2	ENJAKFCB_04567	Xylose isomerase
uidB	ENJAKFCB_04568	Glucuronide carrier protein
xynB	ENJAKFCB_04569	Beta-xylosidase
queD_2	ENJAKFCB_04570	hypothetical protein
	ENJAKFCB_04571	6-carboxy-5,6,7,8-tetrahydropterin synthase
	ENJAKFCB_04572	hypothetical protein
	ENJAKFCB_04573	IS3 family transposase ISEhe3
	ENJAKFCB_04574	IS3 family transposase ISEhe3
rapA_2	ENJAKFCB_04575	RNA polymerase-associated protein RapA
dbpA_2	ENJAKFCB_04576	ATP-dependent RNA helicase DbpA
	ENJAKFCB_04577	hypothetical protein
	ENJAKFCB_04578	hypothetical protein
	ENJAKFCB_04579	hypothetical protein
	ENJAKFCB_04580	hypothetical protein
	ENJAKFCB_04581	hypothetical protein
	ENJAKFCB_04582	hypothetical protein
	ENJAKFCB_04583	hypothetical protein
	ENJAKFCB_04584	hypothetical protein
	ENJAKFCB_04585	hypothetical protein
	ENJAKFCB_04586	hypothetical protein
	ENJAKFCB_04587	tRNA-Leu
can_2	ENJAKFCB_04588	Carbonic anhydrase 2
dauA_2	ENJAKFCB_04589	C4-dicarboxylic acid transporter DauA
ahr	ENJAKFCB_04590	Aldehyde reductase Ahr
ugpA_2	ENJAKFCB_04591	sn-glycerol-3-phosphate transport system
lacG_2	ENJAKFCB_04592	Lactose transport system permease protein LacG
cpdA_2	ENJAKFCB_04593	3',5'-cyclic adenosine monophosphate
ugpC_2	ENJAKFCB_04594	sn-glycerol-3-phosphate import ATP-binding
ugpB_2	ENJAKFCB_04595	sn-glycerol-3-phosphate-binding periplasmic
iolE_4	ENJAKFCB_04596	Inosose dehydratase
	ENJAKFCB_04597	hypothetical protein
iolG_6	ENJAKFCB_04598	Inositol 2-dehydrogenase/D-chiro-inositol
iolD	ENJAKFCB_04599	3D-(3,5/4)-trihydroxycyclohexane-1,2-dione
iolC	ENJAKFCB_04600	5-dehydro-2-deoxygluconokinase
hexR_3	ENJAKFCB_04601	HTH-type transcriptional regulator HexR
iolB	ENJAKFCB_04602	5-deoxy-glucuronate isomerase
bauC	ENJAKFCB_04603	Putative 3-oxopropanoate dehydrogenase
iolI	ENJAKFCB_04604	Inosose isomerase
	ENJAKFCB_04605	hypothetical protein
lptG	ENJAKFCB_04606	Lipopolysaccharide export system permease
lptF	ENJAKFCB_04607	Lipopolysaccharide export system permease
pepA	ENJAKFCB_04608	Cytosol aminopeptidase
holC	ENJAKFCB_04609	DNA polymerase III subunit chi
valS	ENJAKFCB_04610	Valine--tRNA ligase
	ENJAKFCB_04611	hypothetical protein
	ENJAKFCB_04612	hypothetical protein
rraB	ENJAKFCB_04613	Regulator of ribonuclease activity B
argI	ENJAKFCB_04614	Ornithine carbamoyltransferase subunit I
yurK	ENJAKFCB_04615	putative HTH-type transcriptional regulator
	ENJAKFCB_04616	hypothetical protein
ade	ENJAKFCB_04617	Adenine deaminase
frlD	ENJAKFCB_04618	Fructosamine kinase FrlD
frlB_3	ENJAKFCB_04619	Fructosamine deglycase FrlB
tabA	ENJAKFCB_04620	Toxin-antitoxin biofilm protein TabA
pyrB	ENJAKFCB_04621	Aspartate carbamoyltransferase catalytic
pyrI	ENJAKFCB_04622	Aspartate carbamoyltransferase regulatory chain
ridA_1	ENJAKFCB_04623	2-iminobutanoate/2-iminopropanoate deaminase
mgtA	ENJAKFCB_04624	Magnesium-transporting ATPase, P-type 1
treR	ENJAKFCB_04625	HTH-type transcriptional regulator TreR
treB	ENJAKFCB_04626	PTS system trehalose-specific EIIBC component
treC	ENJAKFCB_04627	Trehalose-6-phosphate hydrolase
licC_6	ENJAKFCB_04628	Lichenan permease IIC component
licH_2	ENJAKFCB_04629	putative 6-phospho-beta-glucosidase
celA_2	ENJAKFCB_04630	PTS system cellobiose-specific EIIB component
hexR_4	ENJAKFCB_04631	HTH-type transcriptional regulator HexR
nrdD	ENJAKFCB_04632	Anaerobic ribonucleoside-triphosphate reductase
nrdG	ENJAKFCB_04633	Anaerobic ribonucleoside-triphosphate
relE	ENJAKFCB_04634	mRNA interferase toxin RelE
relB	ENJAKFCB_04635	Antitoxin RelB
licR	ENJAKFCB_04636	putative licABCH operon regulator
pgl_2	ENJAKFCB_04637	6-phosphogluconolactonase
dgaF	ENJAKFCB_04638	2-dehydro-3-deoxy-phosphogluconate aldolase
dgaE	ENJAKFCB_04639	D-glucosaminate-6-phosphate ammonia lyase
	ENJAKFCB_04640	Deacetylase
	ENJAKFCB_04641	hypothetical protein
	ENJAKFCB_04642	hypothetical protein
	ENJAKFCB_04643	hypothetical protein
	ENJAKFCB_04644	hypothetical protein
	ENJAKFCB_04645	hypothetical protein
cybC	ENJAKFCB_04646	Soluble cytochrome b562
pmbA	ENJAKFCB_04647	Metalloprotease PmbA
mpl	ENJAKFCB_04648	hypothetical protein
	ENJAKFCB_04649	IS3 family transposase ISKpn1
	ENJAKFCB_04650	IS3 family transposase ISKpn1
	ENJAKFCB_04651	hypothetical protein
	ENJAKFCB_04652	hypothetical protein
	ENJAKFCB_04653	UDP-N-acetylmuramate--L-alanyl-gamma-D-glutamyl-
fbp	ENJAKFCB_04654	Fructose-1,6-bisphosphatase class 1
yjfF	ENJAKFCB_04655	Inner membrane ABC transporter permease protein
ytfT	ENJAKFCB_04656	Inner membrane ABC transporter permease protein
fruK	ENJAKFCB_04657	Fructose import ATP-binding protein FruK
ytfQ	ENJAKFCB_04658	ABC transporter periplasmic-binding protein
ppa_2	ENJAKFCB_04659	Inorganic pyrophosphatase
	ENJAKFCB_04660	hypothetical protein
	ENJAKFCB_04661	hypothetical protein
ytfP	ENJAKFCB_04662	Gamma-glutamylcyclotransferase family protein
tamB	ENJAKFCB_04663	Translocation and assembly module subunit TamB
tamA	ENJAKFCB_04664	Translocation and assembly module subunit TamA
msrA	ENJAKFCB_04665	Peptide methionine sulfoxide reductase MsrA
	ENJAKFCB_04666	hypothetical protein
rafB_2	ENJAKFCB_04667	Raffinose permease
bgaA	ENJAKFCB_04668	Beta-galactosidase BgaA
araC_2	ENJAKFCB_04669	Arabinose operon regulatory protein
	ENJAKFCB_04670	hypothetical protein
ytfJ	ENJAKFCB_04671	putative protein YtfJ
cysQ	ENJAKFCB_04672	3'(2'),5'-bisphosphate nucleotidase CysQ
cpdB	ENJAKFCB_04673	2',3'-cyclic-nucleotide
	ENJAKFCB_04674	hypothetical protein
qorB	ENJAKFCB_04675	Quinone oxidoreductase 2
rhaS_9	ENJAKFCB_04676	HTH-type transcriptional activator RhaS
ytfF_1	ENJAKFCB_04677	Inner membrane protein YtfF
ytfE	ENJAKFCB_04678	Iron-sulfur cluster repair protein YtfE
cycA_2	ENJAKFCB_04679	D-serine/D-alanine/glycine transporter
fklB	ENJAKFCB_04680	FKBP-type 22 kDa peptidyl-prolyl cis-trans
	ENJAKFCB_04681	hypothetical protein
rplI	ENJAKFCB_04682	50S ribosomal protein L9
rpsR	ENJAKFCB_04683	30S ribosomal protein S18
priB	ENJAKFCB_04684	Primosomal replication protein N
rpsF	ENJAKFCB_04685	30S ribosomal protein S6
	ENJAKFCB_04686	hypothetical protein
yfcJ_2	ENJAKFCB_04687	putative MFS-type transporter YfcJ
ulaF	ENJAKFCB_04688	L-ribulose-5-phosphate 4-epimerase UlaF
ulaE	ENJAKFCB_04689	L-ribulose-5-phosphate 3-epimerase UlaE
ulaD	ENJAKFCB_04690	3-keto-L-gulonate-6-phosphate decarboxylase
ulaC_2	ENJAKFCB_04691	Ascorbate-specific PTS system EIIA component
ulaB_2	ENJAKFCB_04692	Ascorbate-specific PTS system EIIB component
ulaA_3	ENJAKFCB_04693	Ascorbate-specific PTS system EIIC component
ulaG	ENJAKFCB_04694	putative L-ascorbate-6-phosphate lactonase UlaG
ulaR	ENJAKFCB_04695	HTH-type transcriptional regulator UlaR
	ENJAKFCB_04696	hypothetical protein
bsmA	ENJAKFCB_04697	Lipoprotein BsmA
	ENJAKFCB_04698	hypothetical protein
aidB	ENJAKFCB_04699	Putative acyl-CoA dehydrogenase AidB
rlmB	ENJAKFCB_04700	23S rRNA (guanosine-2'-O-)-methyltransferase
rnr	ENJAKFCB_04701	Ribonuclease R
nsrR	ENJAKFCB_04702	HTH-type transcriptional repressor NsrR
purA	ENJAKFCB_04703	Adenylosuccinate synthetase
	ENJAKFCB_04704	hypothetical protein
	ENJAKFCB_04705	hypothetical protein
hflC	ENJAKFCB_04706	Modulator of FtsH protease HflC
hflK	ENJAKFCB_04707	Modulator of FtsH protease HflK
hflX	ENJAKFCB_04708	GTPase HflX
hfq	ENJAKFCB_04709	RNA-binding protein Hfq
miaA	ENJAKFCB_04710	tRNA dimethylallyltransferase
mutL	ENJAKFCB_04711	DNA mismatch repair protein MutL
amiB	ENJAKFCB_04712	N-acetylmuramoyl-L-alanine amidase AmiB
tsaE	ENJAKFCB_04713	tRNA threonylcarbamoyladenosine biosynthesis
nnr	ENJAKFCB_04714	Bifunctional NAD(P)H-hydrate repair enzyme Nnr
queG	ENJAKFCB_04715	Epoxyqueuosine reductase
	ENJAKFCB_04716	tRNA-Gly
	ENJAKFCB_04717	tRNA-Gly
	ENJAKFCB_04718	tRNA-Gly
artJ_2	ENJAKFCB_04719	ABC transporter arginine-binding protein 1
orn	ENJAKFCB_04720	Oligoribonuclease
rsgA	ENJAKFCB_04721	Small ribosomal subunit biogenesis GTPase RsgA
psd	ENJAKFCB_04722	Phosphatidylserine decarboxylase proenzyme
mscM	ENJAKFCB_04723	Miniconductance mechanosensitive channel MscM
yjeM	ENJAKFCB_04724	Inner membrane transporter YjeM
epmA	ENJAKFCB_04725	Elongation factor P--(R)-beta-lysine ligase
frdA	ENJAKFCB_04726	Fumarate reductase flavoprotein subunit
frdB	ENJAKFCB_04727	Fumarate reductase iron-sulfur subunit
frdC	ENJAKFCB_04728	Fumarate reductase subunit C
frdD	ENJAKFCB_04729	Fumarate reductase subunit D
blc_2	ENJAKFCB_04730	Outer membrane lipoprotein Blc
gdx_1	ENJAKFCB_04731	Guanidinium exporter
	ENJAKFCB_04732	hypothetical protein
	ENJAKFCB_04733	hypothetical protein
efp	ENJAKFCB_04734	Elongation factor P
epmB	ENJAKFCB_04735	L-lysine 2,3-aminomutase
	ENJAKFCB_04736	hypothetical protein
	ENJAKFCB_04737	hypothetical protein
fimC_2	ENJAKFCB_04738	Chaperone protein FimC
elfC	ENJAKFCB_04739	putative outer membrane usher protein ElfC
	ENJAKFCB_04740	hypothetical protein
	ENJAKFCB_04741	hypothetical protein
cvaA	ENJAKFCB_04742	Colicin V secretion protein CvaA
hlyB	ENJAKFCB_04743	Alpha-hemolysin translocation ATP-binding
	ENJAKFCB_04744	hypothetical protein
	ENJAKFCB_04745	hypothetical protein
groL	ENJAKFCB_04746	60 kDa chaperonin
groS	ENJAKFCB_04747	10 kDa chaperonin
yjeH	ENJAKFCB_04748	L-methionine/branched-chain amino acid exporter
	ENJAKFCB_04749	hypothetical protein
aspA	ENJAKFCB_04750	Aspartate ammonia-lyase
dcuA	ENJAKFCB_04751	Anaerobic C4-dicarboxylate transporter DcuA
cutA	ENJAKFCB_04752	Divalent-cation tolerance protein CutA
dsbD_2	ENJAKFCB_04753	Thiol:disulfide interchange protein DsbD
	ENJAKFCB_04754	hypothetical protein
	ENJAKFCB_04755	hypothetical protein
	ENJAKFCB_04756	tRNA-Phe
	ENJAKFCB_04757	IS3 family transposase ISKpn1
	ENJAKFCB_04758	IS3 family transposase ISKpn1
	ENJAKFCB_04759	hypothetical protein
	ENJAKFCB_04760	hypothetical protein
	ENJAKFCB_04761	hypothetical protein
	ENJAKFCB_04762	hypothetical protein
	ENJAKFCB_04763	hypothetical protein
pgaA	ENJAKFCB_04764	Poly-beta-1,6-N-acetyl-D-glucosamine export
pgaB	ENJAKFCB_04765	Poly-beta-1,6-N-acetyl-D-glucosamine
pgaC	ENJAKFCB_04766	Poly-beta-1,6-N-acetyl-D-glucosamine synthase
	ENJAKFCB_04767	hypothetical protein
	ENJAKFCB_04768	hypothetical protein
	ENJAKFCB_04769	hypothetical protein
cbpA	ENJAKFCB_04770	Curved DNA-binding protein
cbpM	ENJAKFCB_04771	Chaperone modulatory protein CbpM
	ENJAKFCB_04772	hypothetical protein
parM	ENJAKFCB_04773	Plasmid segregation protein ParM
melB	ENJAKFCB_04774	Melibiose carrier protein
melA	ENJAKFCB_04775	Alpha-galactosidase
melR	ENJAKFCB_04776	Melibiose operon regulatory protein
proP_2	ENJAKFCB_04777	Proline/betaine transporter
	ENJAKFCB_04778	hypothetical protein
	ENJAKFCB_04779	hypothetical protein
phnF	ENJAKFCB_04780	putative transcriptional regulator PhnF
phnG	ENJAKFCB_04781	Alpha-D-ribose 1-methylphosphonate
phnH	ENJAKFCB_04782	Alpha-D-ribose 1-methylphosphonate
phnI	ENJAKFCB_04783	Alpha-D-ribose 1-methylphosphonate
phnJ	ENJAKFCB_04784	Alpha-D-ribose 1-methylphosphonate 5-phosphate
phnK	ENJAKFCB_04785	Putative phosphonates utilization ATP-binding
phnL	ENJAKFCB_04786	Alpha-D-ribose 1-methylphosphonate
phnM	ENJAKFCB_04787	Alpha-D-ribose 1-methylphosphonate
phnN	ENJAKFCB_04788	Ribose 1,5-bisphosphate phosphokinase PhnN
phnP	ENJAKFCB_04789	Phosphoribosyl 1,2-cyclic phosphate
	ENJAKFCB_04790	hypothetical protein
rcsC_4	ENJAKFCB_04791	Sensor histidine kinase RcsC
rbsA_3	ENJAKFCB_04792	Ribose import ATP-binding protein RbsA
rbsC_7	ENJAKFCB_04793	Ribose import permease protein RbsC
rbsB_3	ENJAKFCB_04794	Ribose import binding protein RbsB
rbsK_2	ENJAKFCB_04795	Ribokinase
	ENJAKFCB_04796	hypothetical protein
	ENJAKFCB_04797	hypothetical protein
ompR_3	ENJAKFCB_04798	Transcriptional regulatory protein OmpR
fdhF_2	ENJAKFCB_04799	Formate dehydrogenase H
fdhF_3	ENJAKFCB_04800	Formate dehydrogenase H
	ENJAKFCB_04801	IS3 family transposase ISKpn1
	ENJAKFCB_04802	IS3 family transposase ISKpn1
	ENJAKFCB_04803	hypothetical protein
gltP	ENJAKFCB_04804	Proton/glutamate-aspartate symporter
acs	ENJAKFCB_04805	Acetyl-coenzyme A synthetase
yjcH	ENJAKFCB_04806	Inner membrane protein YjcH
actP	ENJAKFCB_04807	Cation/acetate symporter ActP
	ENJAKFCB_04808	hypothetical protein
	ENJAKFCB_04809	hypothetical protein
fimD_5	ENJAKFCB_04810	Outer membrane usher protein FimD
lpfB_2	ENJAKFCB_04811	putative fimbrial chaperone LpfB
ycbV	ENJAKFCB_04812	putative fimbrial-like protein YcbV
yohK_2	ENJAKFCB_04813	Inner membrane protein YohK
cidA	ENJAKFCB_04814	Holin-like protein CidA
oxyR_3	ENJAKFCB_04815	Hydrogen peroxide-inducible genes activator
nhaK	ENJAKFCB_04816	Sodium, potassium, lithium and rubidium/H(+)
ghxP	ENJAKFCB_04817	Guanine/hypoxanthine permease GhxP
	ENJAKFCB_04818	hypothetical protein
soxR	ENJAKFCB_04819	Redox-sensitive transcriptional activator SoxR
soxS_2	ENJAKFCB_04820	Regulatory protein SoxS
pdeC	ENJAKFCB_04821	putative cyclic di-GMP phosphodiesterase PdeC
	ENJAKFCB_04822	hypothetical protein
	ENJAKFCB_04823	hypothetical protein
	ENJAKFCB_04824	hypothetical protein
	ENJAKFCB_04825	hypothetical protein
btuD_8	ENJAKFCB_04826	Vitamin B12 import ATP-binding protein BtuD
rbn_2	ENJAKFCB_04827	Ribonuclease BN
galS_2	ENJAKFCB_04828	HTH-type transcriptional regulator GalS
suhB_3	ENJAKFCB_04829	Inositol-1-monophosphatase
iraM	ENJAKFCB_04830	Anti-adapter protein IraM
bamA_2	ENJAKFCB_04831	Outer membrane protein assembly factor BamA
	ENJAKFCB_04832	Mono(2-hydroxyethyl) terephthalate hydrolase
soxS_3	ENJAKFCB_04833	Regulatory protein SoxS
fepA_2	ENJAKFCB_04834	Ferrienterobactin receptor
mltF_2	ENJAKFCB_04835	Membrane-bound lytic murein transglycosylase F
ssb	ENJAKFCB_04836	Single-stranded DNA-binding protein
uvrA_2	ENJAKFCB_04837	UvrABC system protein A
yjbR	ENJAKFCB_04838	putative protein YjbR
aphA	ENJAKFCB_04839	hypothetical protein
tyrB	ENJAKFCB_04840	Class B acid phosphatase
alr	ENJAKFCB_04841	Tyrosine aminotransferase
dnaB_2	ENJAKFCB_04842	Alanine racemase, biosynthetic
qorA	ENJAKFCB_04843	Replicative DNA helicase
pspG	ENJAKFCB_04844	Quinone oxidoreductase 1
dusA	ENJAKFCB_04845	Phage shock protein G
	ENJAKFCB_04846	tRNA-dihydrouridine(20/20a) synthase
	ENJAKFCB_04847	hypothetical protein
zur	ENJAKFCB_04848	Zinc uptake regulation protein
	ENJAKFCB_04849	hypothetical protein
dinF	ENJAKFCB_04850	DNA damage-inducible protein F
lexA_3	ENJAKFCB_04851	LexA repressor
dgkA	ENJAKFCB_04852	Diacylglycerol kinase
plsB	ENJAKFCB_04853	Glycerol-3-phosphate acyltransferase
ubiA	ENJAKFCB_04854	4-hydroxybenzoate octaprenyltransferase
ubiC	ENJAKFCB_04855	Chorismate pyruvate-lyase
	ENJAKFCB_04856	hypothetical protein
lamB_4	ENJAKFCB_04857	Maltoporin
malK_2	ENJAKFCB_04858	Maltose/maltodextrin import ATP-binding protein
malE	ENJAKFCB_04859	Maltose/maltodextrin-binding periplasmic
malF	ENJAKFCB_04860	Maltose/maltodextrin transport system permease
malG_2	ENJAKFCB_04861	Maltose/maltodextrin transport system permease
psiE	ENJAKFCB_04862	Protein PsiE
	ENJAKFCB_04863	hypothetical protein
ygaZ_2	ENJAKFCB_04864	Inner membrane protein YgaZ
	ENJAKFCB_04865	hypothetical protein
ridA_2	ENJAKFCB_04866	2-iminobutanoate/2-iminopropanoate deaminase
	ENJAKFCB_04867	hypothetical protein
fdtC	ENJAKFCB_04868	dTDP-3-amino-3,6-dideoxy-alpha-D-galactopyranose
pgi	ENJAKFCB_04869	Glucose-6-phosphate isomerase
lysC	ENJAKFCB_04870	Lysine-sensitive aspartokinase 3
panS	ENJAKFCB_04871	Pantothenate precursors transporter PanS
	ENJAKFCB_04872	hypothetical protein
rluF	ENJAKFCB_04873	Dual-specificity RNA pseudouridine synthase
sorC_4	ENJAKFCB_04874	Sorbitol operon regulator
bacC	ENJAKFCB_04875	Dihydroanticapsin 7-dehydrogenase
sorF	ENJAKFCB_04876	PTS system sorbose-specific EIIA component
sorB_3	ENJAKFCB_04877	PTS system sorbose-specific EIIB component
sorA	ENJAKFCB_04878	PTS system sorbose-specific EIIC component
sorM	ENJAKFCB_04879	PTS system sorbose-specific EIID component
yggP	ENJAKFCB_04880	Mannitol-1-phosphate 5-dehydrogenase
sdhL	ENJAKFCB_04881	Shikimate dehydrogenase-like protein
	ENJAKFCB_04882	hypothetical protein
metH	ENJAKFCB_04883	Methionine synthase
iclR	ENJAKFCB_04884	Transcriptional repressor IclR
aceK	ENJAKFCB_04885	Isocitrate dehydrogenase kinase/phosphatase
aceA	ENJAKFCB_04886	Isocitrate lyase
aceB	ENJAKFCB_04887	Malate synthase A
metAS	ENJAKFCB_04888	Homoserine O-succinyltransferase
yjaB	ENJAKFCB_04889	Peptidyl-lysine N-acetyltransferase YjaB
	ENJAKFCB_04890	5S ribosomal RNA
	ENJAKFCB_04891	23S ribosomal RNA
	ENJAKFCB_04892	tRNA-Ala
	ENJAKFCB_04893	tRNA-Ile
	ENJAKFCB_04894	16S ribosomal RNA
	ENJAKFCB_04895	hypothetical protein
purH	ENJAKFCB_04896	Bifunctional purine biosynthesis protein PurH
purD	ENJAKFCB_04897	Phosphoribosylamine--glycine ligase
zraR	ENJAKFCB_04898	Transcriptional regulatory protein ZraR
zraS	ENJAKFCB_04899	Sensor protein ZraS
zraP	ENJAKFCB_04900	Zinc resistance-associated protein
	ENJAKFCB_04901	hypothetical protein
hupA	ENJAKFCB_04902	DNA-binding protein HU-alpha
	ENJAKFCB_04903	hypothetical protein
nfi	ENJAKFCB_04904	Endonuclease V
hemE	ENJAKFCB_04905	Uroporphyrinogen decarboxylase
nudC	ENJAKFCB_04906	NADH pyrophosphatase
rsd	ENJAKFCB_04907	Regulator of sigma D
thiC	ENJAKFCB_04908	Phosphomethylpyrimidine synthase
thiE	ENJAKFCB_04909	Thiamine-phosphate synthase
thiF	ENJAKFCB_04910	Sulfur carrier protein ThiS adenylyltransferase
thiS	ENJAKFCB_04911	Sulfur carrier protein ThiS
thiG	ENJAKFCB_04912	Thiazole synthase
thiH	ENJAKFCB_04913	2-iminoacetate synthase
	ENJAKFCB_04914	hypothetical protein
celA_3	ENJAKFCB_04915	PTS system cellobiose-specific EIIB component
chbA_5	ENJAKFCB_04916	PTS system N,N'-diacetylchitobiose-specific EIIA
dcuB	ENJAKFCB_04917	Anaerobic C4-dicarboxylate transporter DcuB
rpoC	ENJAKFCB_04918	DNA-directed RNA polymerase subunit beta'
rpoB	ENJAKFCB_04919	DNA-directed RNA polymerase subunit beta
rplL	ENJAKFCB_04920	50S ribosomal protein L7/L12
rplJ	ENJAKFCB_04921	50S ribosomal protein L10
rplA	ENJAKFCB_04922	50S ribosomal protein L1
rplK	ENJAKFCB_04923	50S ribosomal protein L11
nusG	ENJAKFCB_04924	Transcription termination/antitermination
secE	ENJAKFCB_04925	Protein translocase subunit SecE
tuf1_2	ENJAKFCB_04926	Elongation factor Tu 1
	ENJAKFCB_04927	tRNA-Thr
	ENJAKFCB_04928	tRNA-Gly
	ENJAKFCB_04929	tRNA-Tyr
	ENJAKFCB_04930	tRNA-Thr
coaA	ENJAKFCB_04931	Pantothenate kinase
birA	ENJAKFCB_04932	Bifunctional ligase/repressor BirA
murB	ENJAKFCB_04933	UDP-N-acetylenolpyruvoylglucosamine reductase
	ENJAKFCB_04934	5S ribosomal RNA
	ENJAKFCB_04935	23S ribosomal RNA
	ENJAKFCB_04936	tRNA-Glu
