# Supplementary material for: The mecillinam resistome in Klebsiella pneumoniae: how resistance to a one-target β-lactam triggers a diversity of responses
Source: Antimicrob Agents Chemother. 2026 Feb 3;70(3):e01207-25. doi: 10.1128/aac.01207-25 (PMC12959161; doi:10.1128/aac.01207-25)
Supplement: Table S10 — Quantitative parameters of MECR mutant growth. [file aac.01207-25-s0007.xlsx]

## Sheet: Feuil1
Table S10. Quantitative parameters of Kp1, aceF, cpxA, ntrC, tolB, cysB and spoT MECR mutants growth in MH browth at 0 to 128 µg/mL MEC
		Lag time				Doubling time - Slope 1				Doubling time - Slope 2				Maximal OD600 reached
Strain	MEC	mean	sd	se	P value*	mean	sd	se	P value*	mean	sd	se	P value*	mean	sd	se	P value*
Kp1	0	1.83353	0.39609	0.125255		15.0965	2.47052	0.781248		NA	NA	NA		0.77933	0.142899	0.0451885
Kp1	2	NA	NA	NA		NA	NA	NA		NA	NA	NA		0.0679433	0.115286	0.0364566
Kp1	4	NA	NA	NA		NA	NA	NA		94.6603	single value	NA		0.0392033	0.112791	0.0356676
Kp1	8	NA	NA	NA		NA	NA	NA		NA	NA	NA		0.0584467	0.0734903	0.0232397
Kp1	16	NA	NA	NA		NA	NA	NA		43.8219	single value	NA		0.0207267	0.0345004	0.01091
Kp1	32	NA	NA	NA		NA	NA	NA		NA	NA	NA		0.175267	0.242294	0.07662
Kp1	64	NA	NA	NA		NA	NA	NA		NA	NA	NA		0.0196533	0.0223156	0.00705681
Kp1	128	NA	NA	NA		NA	NA	NA		NA	NA	NA		0.04217	0.109244	0.0345461
aceF	0	3.36149	0.529302	0.305593	1.35981e-05	19.9137	2.48867	1.43684	0.663218	18.8067	1.35091	NA	0.989281	0.831889	0.0290195	0.0167544	0.985061
aceF	2	10.8813	2.38934	1.37949	4.46006e-10	67.115	24.0019	13.8575	0.000395433	65.8956	9.87007	NA	0.255513	0.168222	0.17634	0.10181	7.62419e-09
aceF	4	9.53443	1.14505	0.661093	2.49633e-08	45.7826	6.30224	3.6386	0.0572754	56.3063	12.1529	NA	0.671731	0.325856	0.280695	0.16206	2.79346e-05
aceF	8	10.1456	1.42419	0.822257	3.35161e-09	43.4338	8.47927	4.89551	0.118402	49.3071	13.3797	NA	0.928355	0.293278	0.272033	0.157059	5.73164e-06
aceF	16	10.0845	1.56658	0.904466	4.32817e-09	46.254	11.8195	6.82401	0.0601064	45.382	5.32899	NA	0.983751	0.3133	0.271486	0.156743	1.52876e-05
aceF	32	10.5123	1.37617	0.794533	9.93323e-10	47.935	11.5069	6.64351	0.0368332	47.9103	8.08943	NA	0.954893	0.283489	0.271056	0.156494	3.5176e-06
aceF	64	11.7973	2.80329	1.61848	2.91752e-11	80.3503	65.9505	38.0765	0.000260988	65.6701	38.4113	NA	0.262904	0.188044	0.28749	0.165983	2.29442e-08
aceF	128	12.5438	3.08421	NA	6.13098e-12	NA	NA	NA	2.41e-05	42.5792	single value	NA	0.99985	0.112378	0.183473	0.105928	3.12256e-10
cpxA	0	1.83353	0.183361	0.105864	0.999996	15.699	2.72391	1.57265	0.999986	NA	NA	NA	/	0.867356	0.00752363	0.00434377	0.840216
cpxA	2	1.95577	0.741018	0.427827	1	65.0959	28.8562	16.6601	1.26e-05	36.0175	2.58555	1.49277	0.317201	0.747611	0.00603044	0.00348168	0.999995
cpxA	4	1.95577	0.280089	0.161709	1	54.1186	28.2614	16.3167	0.000424651	36.1884	3.6708	2.11933	0.838291	0.780589	0.0137573	0.0079428	1
cpxA	8	1.89466	0.381681	0.220364	1	56.569	33.3136	19.2336	0.000296941	35.7124	3.15724	1.82283	0.711294	0.767944	0.00260265	0.00150264	1
cpxA	16	2.38359	0.183347	0.105856	0.991268	60.583	27.2765	15.7481	5.17e-05	35.6261	3.1807	1.83638	0.50554	0.773356	0.0101548	0.00586289	1
cpxA	32	2.13913	0.105864	0.0611204	1	56.8332	34.5492	19.947	0.000303517	36.9775	2.58898	1.49475	0.758001	0.749089	0.0223305	0.0128925	0.999996
cpxA	64	2.3836	0.317575	0.183352	0.993185	52.73	24.8018	14.3194	0.000505252	36.831	1.77482	1.02469	0.905189	0.748011	0.0157884	0.00911543	0.999995
cpxA	128	2.26135	0.211711	0.122231	0.999937	47.1519	27.6453	15.961	0.00572417	42.4739	1.04636	0.604117	0.999943	0.7125	0.00960054	0.00554287	0.997244
cysB	0	2.078	0.280074	0.161701	0.831771	16.5665	2.19092	1.26493	0.99754	NA	NA	NA	/	0.774611	0.0572679	0.0330637	1
cysB	2	3.23925	0.461434	0.266409	0.222049	37.9752	11.2694	6.50639	0.0779725	68.9781	47.909	27.6603	0.245807	0.304089	0.138236	0.0798105	0.00014563
cysB	4	2.93366	0.635149	0.366704	0.815155	45.533	5.4407	3.14119	0.00463601	107.258	11.415	6.59047	0.00057612	0.333133	0.165088	0.0953137	0.000528368
cysB	8	3.11701	0.183347	0.105856	0.368866	44.3885	4.35264	2.513	0.00659083	116.152	8.97941	5.18426	4.76466e-05	0.327656	0.120108	0.0693444	0.000416189
cysB	16	3.36149	0.381681	0.220364	0.10911	41.6173	9.1158	5.26301	0.0198108	118.085	12.504	7.21919	1.39924e-05	0.326533	0.11663	0.0673365	0.000396229
cysB	32	2.99478	0.280074	0.161701	0.614232	45.0641	3.64982	2.10723	0.00520305	120.152	17.2863	9.98023	2.01099e-05	0.341889	0.0902086	0.0520819	0.0007704
cysB	64	3.23925	0.529286	0.305583	0.227622	46.513	5.4084	3.12254	0.00335528	121.428	25.3634	14.6435	2.10448e-05	0.3175	0.0735221	0.042448	0.00026593
cysB	128	4.7672	0.970224	0.560159	2.46243e-05	54.9906	9.98137	5.76275	0.000257331	116.836	25.1475	14.5189	0.000559764	0.1978	0.030606	0.0176704	8.26957e-07
ntrC	0	1.77242	0.423438	0.244472	0.999935	21.252	4.09344	2.36335	0.450023	NA	NA	NA		0.788489	0.0374551	0.0216247	0.999999
ntrC	2	5.31726	0.183347	0.105856	2.20448e-09	50.6037	12.7652	7.37001	0.0398844	NA	NA	NA		0.126733	0.101986	0.0588818	8.4852e-09
ntrC	4	5.86733	0.840239	0.485112	9.54682e-11	36.388	1.14396	0.660465	0.780075	NA	NA	NA		0.435578	0.0436259	0.0251875	0.0184216
ntrC	8	5.37838	0.589392	0.340286	1.6874e-09	36.011	4.13451	2.38706	0.825404	NA	NA	NA		0.487956	0.0323401	0.0186715	0.108893
ntrC	16	6.23405	1.32219	0.763369	1.52051e-11	38.2331	1.85794	1.07268	0.601619	NA	NA	NA		0.487122	0.017287	0.00998065	0.10612
ntrC	32	6.29516	1.70366	0.983606	1.4438e-11	38.5828	1.46324	0.844802	0.56554	NA	NA	NA		0.493822	0.0341047	0.0196904	0.130227
ntrC	64	7.51752	3.49819	2.01968	1.19682e-13	35.4271	2.42605	1.40068	0.863112	NA	NA	NA		0.4741	0.0440192	0.0254145	0.070093
ntrC	128	9.90113	1.02087	0.589399	0	31.0351	4.2376	2.44658	0.998818	NA	NA	NA		0.418478	0.174212	0.100581	0.00973608
spoT	0	3.36148	0.105864	0.0611204	1.01193e-05	14.3527	1.1095	0.640567	0.99998	NA	NA	NA		0.345689	0.00564056	0.00325658	7.28256e-07
spoT	2	6.60074	0.635166	0.366713	0.0014976	39.5696	5.34775	3.08752	0.0047851	NA	NA	NA		0.161467	0.0175015	0.0101045	0.951784
spoT	4	5.86732	1.14505	0.661093	0.0302371	38.9072	1.21846	0.703478	0.00566775	NA	NA	NA		0.203556	0.00821763	0.00474445	0.99956
spoT	8	6.35627	0.211727	0.122241	0.00359894	36.4678	3.14238	1.81425	0.0148816	NA	NA	NA		0.199478	0.0111637	0.00644539	0.999169
spoT	16	6.29515	0.741018	0.427827	0.00506247	37.9161	2.34168	1.35197	0.00838842	NA	NA	NA		0.2252	0.0099125	0.00572298	0.999994
spoT	32	5.92844	1.17882	0.680589	0.0252873	38.8289	1.09457	0.631952	0.00583414	NA	NA	NA		0.2181	0.0187646	0.0108338	0.99997
spoT	64	5.98956	0.105847	0.0611111	0.0145968	38.1966	1.4116	0.81499	0.00744832	NA	NA	NA		0.2025	0.0197806	0.0114203	0.999478
spoT	128	6.7841	0.317575	0.183352	0.000696753	30.6791	3.27972	1.89355	0.139666	NA	NA	NA		0.1939	0.0086954	0.00502029	0.998158
tolB	0	1.89466	0.381681	0.220364	0.999693	16.6594	0.680939	0.39314	0.995507	NA	NA	NA		0.544211	0.0578344	0.0333907	0.0186613
tolB	2	3.17813	0.866489	0.500267	0.0717065	38.6147	3.53745	2.04235	0.0524371	NA	NA	NA		0.256611	0.032088	0.018526	0.160478
tolB	4	2.81142	0.846877	0.488944	0.582317	40.3113	2.12933	1.22937	0.0291033	NA	NA	NA		0.305378	0.0430843	0.0248747	0.525812
tolB	8	3.30036	0.317591	0.183361	0.0188133	40.0887	1.28916	0.744295	0.0311118	NA	NA	NA		0.314233	0.0411516	0.0237589	0.613787
tolB	16	3.30037	0.970214	0.560153	0.0364414	40.9696	2.7981	1.61549	0.0235588	NA	NA	NA		0.311633	0.0476026	0.0274833	0.587877
tolB	32	3.66707	0.550069	0.317583	0.00168906	43.9624	2.49911	1.44286	0.00867297	NA	NA	NA		0.2853	0.0129	0.00744781	0.343132
tolB	64	4.58383	0.733417	0.423438	3.47531e-06	54.708	4.02422	2.32339	0.000289388	NA	NA	NA		0.281589	0.0348735	0.0201342	0.313828
tolB	128	12.6526	2.70292	1.56053	0	64.5696	41.1094	23.7346	0.000137852	NA	NA	NA		0.1775	0.175374	0.101252	0.0110324
* Two-way ANOVA (Concentration, Strain). MEC compared with MH condition for each mutant. And MH condition for each mutant compared with the MH Kp1 condition.
sd = standard deviation
se = standard error
